# Supplementary material for: DNA variation and brain region-specific expression profiles exhibit different relationships between inbred mouse strains: implications for eQTL mapping studies
Source: Genome Biol. 2007 Feb 26;8(2):R25. doi: 10.1186/gb-2007-8-2-r25 (PMC1852412; doi:10.1186/gb-2007-8-2-r25)
Supplement: Additional data file 1 — This file contains F statistics and P values for brain region, strain, and interaction effects from the multiple regression model and two-way ANOVA; only genes that scored as 'Present' in at least one file are included. [file gb-2007-8-2-r25-S1.txt]

ProbeSet	F Region - Regression	F Strain - Regression	F Interact - Regression	P Region - permuted	P Strain - permuted	P interact - permuted	F-Region - ANOVA	F-Strain - ANOVA	F-Interaction - ANOVA	P-Region - ANOVA	P-Strain	P-Interaction - ANOVA
1415670_at	92.482	4.912	2.719	0	0	0.242	93.693	4.8258	2.6532	2.22E-16	0.0023498	0.0076633
1415671_at	51.087	3.282	1.539	0.02	0.04	0.455	54.965	3.3922	1.6931	2.21E-13	0.01512	0.093517
1415672_at	35.502	3.741	0.886	0.01	0	0.545	34.979	3.6683	0.85691	6.74E-11	0.010419	0.63494
1415673_at	23.294	6.543	1.598	0	0	0.394	22.944	6.586	1.4284	9.19E-09	0.00030274	0.18408
1415674_a_at	55.733	6.164	2.885	0.01	0.01	0.03	58.841	6.72	3.083	9.00E-14	0.00026156	0.002639
1415675_at	2.05	3.548	1.39	0.515	0.232	0.687	2.1576	3.5281	1.403	0.098064	0.012578	0.19603
1415676_a_at	56.697	8.289	1.948	0	0	0.333	59.588	8.3978	2.0026	7.63E-14	4.65E-05	0.041475
1415677_at	9.542	5.049	2.321	0	0	0.202	9.2293	4.889	2.2498	5.51E-05	0.0021736	0.021668
1415678_at	97.633	2.165	1.597	0	0.01	0.343	98.46	2.2784	1.6293	1.11E-16	0.071973	0.11037
1415679_at	205.585	23.809	3.003	0.01	0.01	0.182	198.3	23.067	2.909	0	1.88E-09	0.0040396
1415680_at	42.752	13.321	2.7	0	0.02	0.192	45.113	12.969	2.673	2.83E-12	9.23E-07	0.0072875
1415681_at	22.829	7.175	3.938	0.01	0.02	0.202	23.163	7.5143	4.0568	8.28E-09	0.00011286	0.00028355
1415682_at	16.451	8.809	1.8	0.01	0.02	0.394	16.691	8.5867	1.7813	2.67E-07	3.88E-05	0.074251
1415683_at	117.147	12.418	2.943	0.01	0.01	0.222	112.26	12.02	2.8351	0	1.93E-06	0.004852
1415684_at	24.897	6.385	1.351	0.01	0.101	0.404	25.613	5.7088	1.358	2.67E-09	0.00081491	0.21898
1415685_at	51.898	63.67	0.475	0.01	0.01	0.99	51.14	61.813	0.49087	5.65E-13	6.88E-15	0.94979
1415686_at	27.835	2.783	1.34	0.01	0.01	0.404	26.974	2.6266	1.2909	1.47E-09	0.043818	0.25751
1415687_a_at	11.632	10.145	2.147	0.03	0.051	0.212	11.283	10.456	2.0632	1.05E-05	7.04E-06	0.03536
1415688_at	96.791	5.854	2.847	0.01	0	0.202	112.44	6.9012	3.4185	0	0.0002151	0.0011881
1415689_s_at	119.624	5.771	2.503	0.01	0.01	0.333	119.39	5.8847	2.5208	0	0.00066501	0.010738
1415690_at	17.564	141.524	4.014	0	0	0.293	17.139	136.49	3.9332	2.04E-07	0	0.000371
1415691_at	9.343	3.135	1.712	0.121	0.01	0.475	9.7446	3.4203	1.8201	3.57E-05	0.014552	0.06706
1415692_s_at	63.179	2.654	3.404	0.01	0.101	0.182	67.905	2.4186	3.6479	1.34E-14	0.058899	0.00070097
1415693_at	154.271	1.007	2.691	0.02	0.071	0.202	150.82	0.99867	2.6469	0	0.4354	0.0077853
1415694_at	98.897	382.079	7.342	0	0.01	0.273	96.28	367.64	7.1401	1.11E-16	0	1.04E-06
1415695_at	28.93	2.663	1.951	0.01	0.03	0.222	33.891	3.1798	2.0121	9.90E-11	0.020222	0.040446
1415696_at	519.636	3.729	1.506	0	0	0.333	517.89	3.7994	1.512	0	0.00875	0.14913
1415697_at	20.628	18.331	2.278	0.01	0.01	0.485	23.959	19.876	2.7865	5.68E-09	1.03E-08	0.0054783
1415698_at	550.417	2.618	1.298	0	0.01	0.354	530.58	2.5333	1.2575	0	0.050021	0.27876
1415699_a_at	12.399	8.567	1.883	0.051	0.03	0.414	13.94	9.5357	2.0906	1.55E-06	1.59E-05	0.032898
1415700_a_at	782.319	2.578	3.308	0	0	0.202	755.65	2.4622	3.2019	0	0.055343	0.0019816
1415701_x_at	116.807	1.482	1.058	0	0.121	0.525	116.9	1.6215	1.0774	0	0.18465	0.41738
1415702_a_at	1.196	10.114	2.318	0.232	0	0.202	1.1714	9.8923	2.2774	0.34314	1.16E-05	0.020163
1415703_at	14.439	5.164	1.411	0	0	0.626	14.209	5.0547	1.3997	1.29E-06	0.0017746	0.19768
1415704_a_at	37.319	4.699	2.883	0	0.02	0.152	36.244	4.5776	2.7957	4.37E-11	0.0032021	0.0053532
1415705_at	131.268	2.134	1.51	0	0.081	0.414	128.3	2.0199	1.4727	0	0.10431	0.16472
1415706_at	456.073	2.861	1.138	0.02	0.061	0.525	473.87	3.1792	1.2318	0	0.020239	0.296
1415707_at	60.512	3.502	1.986	0	0	0.182	60.52	3.6337	2.0162	6.21E-14	0.010912	0.04002
1415708_at	41.472	2.278	1.571	0	0	0.414	47.633	2.5601	2.0281	1.41E-12	0.04815	0.038782
1415709_s_at	36.725	2.215	1.162	0	0.03	0.697	37.411	2.3759	1.1736	2.96E-11	0.0626	0.33823
1415710_at	32.774	68.748	1.453	0.01	0.01	0.737	32.703	67.35	1.4753	1.52E-10	2.11E-15	0.16365
1415711_at	257.738	5.161	2.586	0	0	0.242	252.81	5.2063	2.5581	0	0.0014771	0.0097619
1415712_at	11.964	23.497	3.025	0	0	0.364	11.6	22.139	2.9194	8.23E-06	3.02E-09	0.0039372
1415713_a_at	183.987	4.845	1.785	0.01	0.01	0.354	208.16	4.9796	2.0023	0	0.0019449	0.041509
1415714_a_at	25.782	4.219	3.41	0.01	0.03	0.172	24.892	4.0943	3.3309	3.69E-09	0.0059416	0.001459
1415715_at	37.5	3.881	2.13	0	0.02	0.303	36.28	3.7369	2.0564	4.31E-11	0.0095073	0.036
1415716_a_at	97.128	7.218	1.414	0	0	0.354	102.92	7.9001	1.4997	0	7.62E-05	0.15383
1415717_at	72.605	4.029	1.839	0.01	0.02	0.374	69.371	3.9257	1.7871	9.99E-15	0.0074064	0.073129
1415718_at	44.228	19.984	2.857	0.01	0.01	0.263	46.373	20.253	2.9858	1.99E-12	8.32E-09	0.0033439
1415719_s_at	59.748	7.676	2.532	0.01	0.01	0.182	57.742	7.2069	2.4108	1.16E-13	0.00015545	0.014259
1415720_s_at	18.596	1.849	1.129	0	0.374	0.646	19.994	2.0175	1.1838	4.10E-08	0.10467	0.3305
1415721_a_at	30.816	5.099	1.902	0.01	0.03	0.354	29.812	4.8188	1.8383	4.59E-10	0.0023701	0.063927
1415722_a_at	5.607	2.015	4.116	0.01	0.374	0.071	5.5256	1.9423	4.0073	0.0018665	0.11662	0.0003156
1415723_at	13.294	7.907	1.381	0	0.01	0.364	14.66	9.0623	1.5286	9.56E-07	2.47E-05	0.14296
1415724_a_at	56.402	7.904	1.921	0	0.01	0.273	59.408	8.7997	2.0611	7.94E-14	3.16E-05	0.035555
1415725_at	2.61	9.38	0.973	0.242	0	0.869	2.4969	9.1259	0.94661	0.063725	2.32E-05	0.54198
1415726_at	8.67	4.796	3.118	0.01	0.01	0.121	8.6108	4.9872	3.1559	9.42E-05	0.0019269	0.0022128
1415727_at	116.957	21.513	2.401	0.01	0	0.232	120.02	22.308	2.5018	0	2.77E-09	0.011275
1415728_at	13.426	3.833	1.068	0.01	0.152	0.747	13.076	3.7468	1.0283	2.81E-06	0.0093837	0.46208
1415729_at	10.501	1.51	1.173	0.182	0.222	0.444	16.626	2.8745	1.7846	2.77E-07	0.030905	0.073619
1415730_at	20.335	5.182	1.684	0.01	0.03	0.424	21.642	5.9209	1.8358	1.75E-08	0.00063793	0.064346
1415731_at	71.017	3.512	1.052	0.01	0.02	0.475	69.048	3.1902	1.0325	1.07E-14	0.019933	0.45817
1415732_at	102.682	4.884	1.448	0	0.01	0.354	98.913	4.6256	1.3958	1.11E-16	0.0030148	0.19957
1415733_a_at	17.228	1.46	1.718	0.01	0.04	0.121	16.838	1.3456	1.6543	2.44E-07	0.27248	0.10343
1415734_at	15.522	4.741	2.651	0.01	0	0.192	15.053	4.5871	2.5598	7.41E-07	0.0031642	0.0097187
1415735_at	43.724	8.968	3.564	0	0	0.333	42.328	8.6835	3.4429	6.34E-12	3.53E-05	0.0011227
1415736_at	31.258	1.59	2.228	0	0.101	0.172	33.933	1.5653	2.4349	9.75E-11	0.20003	0.013395
1415737_at	41.122	30.097	3.15	0	0	0.162	43.409	31.841	3.3535	4.61E-12	3.90E-11	0.0013834
1415738_at	112.297	1.115	1.691	0.01	0.081	0.313	108.71	1.0825	1.6381	0	0.38999	0.10788
1415739_at	4.334	5.204	1.965	0.222	0.121	0.141	4.6482	5.6529	2.0903	0.0048623	0.00086977	0.032926
1415740_at	220.958	3.457	1.377	0.01	0.01	0.455	214.2	3.3621	1.3341	0	0.015753	0.23213
1415741_at	736.991	2.652	1.789	0	0	0.303	712.33	2.5916	1.7419	0	0.046045	0.082312
1415742_at	41.405	2.544	3.298	0	0.03	0.162	40.214	2.4531	3.1995	1.21E-11	0.056067	0.0019933
1415743_at	193.588	8.605	2.055	0.01	0.01	0.253	186.53	8.3806	1.9831	0	4.73E-05	0.043664
1415744_at	40.986	32.042	2.884	0	0	0.364	40.593	32.391	2.8576	1.07E-11	3.15E-11	0.0045879
1415745_a_at	79.572	6.253	1.565	0	0.01	0.293	91.024	6.5281	1.8191	2.22E-16	0.00032259	0.067244
1415746_at	9.074	2.706	1.197	0.01	0.121	0.343	8.7557	2.5609	1.1619	8.30E-05	0.048097	0.34721
1415747_s_at	106.941	18.017	2.437	0.01	0.01	0.253	104.61	17.252	2.3525	0	4.87E-08	0.016581
1415748_a_at	6.663	57.879	1.454	0	0	0.828	6.4542	55.971	1.4106	0.00071626	2.63E-14	0.19242
1415749_a_at	98.642	7.158	2.852	0.01	0.01	0.192	101.46	7.2498	2.9569	0	0.0001486	0.0035896
1415750_at	6.492	2.215	0.983	0.051	0.172	0.566	6.3252	2.1631	0.96492	0.00081545	0.084915	0.52357
1415751_at	34.33	3.922	2.401	0	0.03	0.343	33.993	3.9834	2.3954	9.55E-11	0.0068667	0.014837
1415752_at	6.843	6.413	0.832	0.061	0.01	0.828	6.8713	6.1573	0.84321	0.00047402	0.00048756	0.64935
1415753_at	162.01	8.625	2.572	0	0	0.141	165.7	8.7939	2.7095	0	3.18E-05	0.006647
1415754_at	20.731	2.254	1.553	0.01	0.04	0.475	25.244	3.0749	1.8496	3.15E-09	0.023375	0.062054
1415755_a_at	63.384	7.457	1.753	0.01	0.02	0.404	61.964	7.3501	1.7407	4.54E-14	0.00013381	0.08259
1415756_a_at	26.947	11.16	0.958	0.01	0.01	0.657	26.248	10.9	0.9122	2.02E-09	4.82E-06	0.5772
1415757_at	4.745	2.339	1.646	0.03	0	0.202	4.6301	2.3183	1.6126	0.0049625	0.067976	0.11522
1415758_at	48.882	1.68	0.646	0.01	0.131	0.929	61.926	2.2945	0.80597	4.57E-14	0.070325	0.68845
1415759_a_at	34.165	32.834	2.779	0	0.01	0.263	33.183	31.901	2.6965	1.28E-10	3.81E-11	0.0068676
1415760_s_at	10.688	3.414	2.253	0.03	0.111	0.182	10.615	3.153	2.1807	1.76E-05	0.020983	0.025964
1415761_at	17.62	2.535	0.737	0.01	0.01	0.596	24.863	3.5941	1.2756	3.74E-09	0.011508	0.26707
1415762_x_at	17.019	5.076	0.524	0.01	0.01	0.869	18.564	5.6767	0.61098	8.97E-08	0.00084596	0.87342
1415763_a_at	13.613	2.808	1.758	0.01	0.071	0.303	13.592	2.9261	1.7104	1.96E-06	0.02875	0.089383
1415764_at	190.008	10.301	1.603	0	0	0.394	189.82	10.226	1.6279	0	8.60E-06	0.11075
1415765_at	12.375	14.146	2.208	0.01	0.01	0.323	15.058	16.222	2.8052	7.39E-07	9.40E-08	0.0052276
1415766_at	1045.043	7.038	3.479	0.01	0.02	0.202	1009.5	6.7446	3.3682	0	0.00025467	0.0013366
1415767_at	29.144	4.814	0.799	0.01	0.03	0.576	28.495	4.8367	0.77786	7.80E-10	0.0023183	0.71768
1415768_a_at	50.763	5.356	5.096	0.02	0.091	0.121	97.356	9.4769	9.1944	1.11E-16	1.68E-05	5.90E-08
1415769_at	8.632	3.169	1.348	0.04	0.465	0.273	8.3628	3.0719	1.2977	0.00011749	0.023474	0.25338
1415770_at	223.151	1.927	1.21	0.01	0	0.424	256.85	2.4031	1.4203	0	0.060211	0.18782
1415771_at	9.171	2.48	1.108	0.01	0.152	0.343	9.3006	2.3961	1.0582	5.18E-05	0.060816	0.43456
1415772_at	11.997	1.194	1.286	0.02	0.323	0.374	11.976	1.0725	1.2703	6.21E-06	0.3952	0.27044
1415773_at	15.593	10.388	2.827	0.091	0.101	0.152	17.618	12.437	3.2602	1.54E-07	1.39E-06	0.0017245
1415774_at	4.395	1.508	0.604	0.01	0.192	0.96	4.7551	1.8732	0.71562	0.004315	0.1288	0.78033
1415775_at	100.94	0.889	1.638	0.01	0.051	0.313	104.7	0.83687	1.7017	0	0.53409	0.091442
1415776_at	12.707	2.888	1.76	0.01	0.081	0.131	12.471	2.7263	2.025	4.32E-06	0.038058	0.039094
1415778_at	182.004	4.231	1.898	0.01	0.01	0.293	190.84	4.5995	2.0268	0	0.0031153	0.038913
1415779_s_at	2.333	2.633	0.974	0.101	0.636	0.848	2.8217	3.2032	1.0663	0.042389	0.019581	0.42722
1415780_a_at	266.307	2.42	1.742	0	0.03	0.313	257.25	2.3334	1.6797	0	0.066522	0.096837
1415781_a_at	62.186	9.313	3.672	0.01	0.03	0.152	65.733	8.8823	3.8296	2.07E-14	2.92E-05	0.00046625
1415782_at	113.137	7.84	1.489	0.01	0.01	0.424	121.7	7.9501	1.5931	0	7.25E-05	0.12117
1415783_at	15.938	3.149	1.896	0.01	0.02	0.354	16.414	2.8454	1.9227	3.16E-07	0.03219	0.051198
1415784_at	3.892	14.972	3.146	0.01	0	0.212	4.122	18.802	3.9875	0.0088601	1.91E-08	0.00032949
1415785_a_at	44.824	1.347	0.721	0	0.051	0.646	44.651	1.4717	0.68974	3.22E-12	0.22836	0.80509
1415787_at	128.94	4.735	0.954	0.01	0.02	0.535	125.07	4.66	0.93694	0	0.0028877	0.5518
1415788_at	158.984	5.413	1.923	0	0.01	0.313	155.64	5.3514	1.8936	0	0.0012414	0.055271
1415789_a_at	333.019	12.987	1.088	0.01	0.01	0.465	332.5	13.137	1.1322	0	8.13E-07	0.37089
1415790_at	208.512	4.333	2.811	0.01	0.01	0.212	220.59	4.3785	3.0819	0	0.0041204	0.0026456
1415791_at	46.029	2.96	2.068	0	0.051	0.232	44.393	2.8951	2.0129	3.47E-12	0.030026	0.040364
1415792_at	17.537	6.706	3.813	0.01	0.01	0.081	17.303	6.5845	3.715	1.85E-07	0.00030324	0.00060241
1415793_at	157.898	79.272	3.244	0	0	0.242	155.36	78.716	3.1952	0	2.22E-16	0.0020141
1415794_a_at	93.575	5.039	1.095	0.01	0.01	0.545	116.95	6.9142	1.4532	0	0.00021212	0.17299
1415795_at	21.739	35.815	6.016	0	0.01	0.111	20.872	34.745	5.8431	2.59E-08	1.31E-11	8.76E-06
1415796_at	4.38	11.696	1.948	0.01	0	0.404	4.2403	11.32	1.8846	0.0077286	3.40E-06	0.056596
1415797_at	102.384	2.821	2.869	0.01	0.04	0.182	110.78	2.5417	3.1295	0	0.049422	0.0023584
1415798_at	112.995	2.126	2.836	0.02	0.04	0.232	110.54	2.0129	2.7149	0	0.10536	0.0065565
1415799_at	166.505	6.363	5.112	0	0	0.081	171.42	6.3614	5.3033	0	0.00038792	2.32E-05
1415800_at	218.019	5.324	2.328	0.01	0.01	0.242	220.99	5.4017	2.2753	0	0.0011692	0.020273
1415801_at	273.96	9.226	2.197	0.01	0.01	0.253	294.59	9.661	2.4688	0	1.42E-05	0.012274
1415802_at	77.039	3.093	1.838	0	0.02	0.303	79.317	3.0407	1.8958	1.67E-15	0.024511	0.054948
1415803_at	316.352	2.213	0.927	0	0	0.495	321.47	2.2384	0.96934	0	0.076216	0.51916
1415804_at	153.311	3.83	2.301	0.01	0.01	0.101	169.3	4.6299	2.5742	0	0.0029987	0.0093676
1415806_at	7.89	13.434	1.753	0.081	0.01	0.525	7.712	13.028	1.7033	0.00021274	8.83E-07	0.09105
1415807_s_at	4.889	20.153	2.372	0.02	0	0.505	4.7353	19.544	2.307	0.004411	1.24E-08	0.018667
1415808_at	1.003	0.88	0.822	0.495	0.556	0.889	0.93053	0.92985	0.80459	0.45948	0.47563	0.6899
1415812_at	20.055	8.608	3.059	0.01	0.02	0.111	24.459	8.4473	3.4206	4.50E-09	4.44E-05	0.0011825
1415813_at	99.556	5.29	4.066	0	0.03	0.182	96.532	4.9633	3.8624	1.11E-16	0.001984	0.00043361
1415814_at	95.04	3.745	0.742	0.01	0	0.667	95.462	3.7152	0.71464	1.11E-16	0.0097871	0.78129
1415815_at	1.371	0.962	0.669	0.051	0.475	0.879	1.2277	0.84696	0.71732	0.32003	0.52753	0.77868
1415816_at	35.729	2.081	2.955	0	0.071	0.071	36.424	2.1704	3.0082	4.11E-11	0.084022	0.0031653
1415817_s_at	61.309	3.948	3.318	0	0	0.152	59.994	3.9497	3.216	6.97E-14	0.007176	0.0019162
1415818_at	186.852	6.967	3.911	0	0.04	0.182	208.97	8.0161	4.3317	0	6.78E-05	0.00015812
1415819_a_at	127.03	4.004	1.353	0.01	0	0.414	122.69	3.9241	1.323	0	0.0074216	0.23845
1415820_x_at	157.355	2.846	0.953	0.01	0	0.495	155.62	2.9346	0.88364	0	0.02841	0.60691
1415821_at	135.369	5.742	2.237	0	0.03	0.232	130.68	5.511	2.1523	0	0.0010273	0.027974
1415822_at	285.043	6.28	3.316	0.01	0.01	0.172	308.29	7.3852	3.6401	0	0.00012901	0.00071358
1415823_at	442.406	2.728	1.817	0	0.01	0.323	426.82	2.5868	1.7431	0	0.046358	0.082056
1415824_at	153.994	6.348	3.595	0	0	0.152	154.63	6.0734	3.6531	0	0.0005361	0.00069281
1415825_s_at	32.874	1.511	2.194	0.01	0.131	0.253	32.223	1.2619	2.156	1.82E-10	0.30591	0.027703
1415826_at	32.652	3.87	1.224	0.01	0.03	0.414	39.601	5.6745	1.416	1.46E-11	0.00084818	0.18982
1415827_a_at	1490.828	5.469	8.847	0	0.03	0.101	1445.1	5.2681	8.569	0	0.0013714	1.34E-07
1415828_a_at	1545.425	13.991	12.379	0.01	0.03	0.091	1640.8	15.369	13.1	0	1.66E-07	7.89E-10
1415829_at	46.047	2.567	0.772	0	0	0.616	45.087	2.5068	0.74262	2.85E-12	0.05194	0.7536
1415830_at	88.03	1.942	3.276	0.01	0.091	0.162	100.42	2.0556	3.6827	1.11E-16	0.099095	0.00064796
1415831_at	12.055	5.295	1.287	0.03	0.04	0.535	15.382	6.725	1.7679	6.00E-07	0.00026015	0.076907
1415832_at	9.535	1.391	0.622	0.01	0.051	0.798	9.4551	1.4137	0.61743	4.55E-05	0.24776	0.8683
1415833_x_at	39.273	1.738	1.413	0	0.101	0.384	39.175	1.7663	1.4292	1.67E-11	0.15014	0.18368
1415834_at	231.057	18.033	3.377	0	0	0.04	314.75	26.66	5.103	0	3.40E-10	3.39E-05
1415836_at	759.108	4.606	3.755	0	0	0.202	732.89	4.4614	3.6332	0	0.0037082	0.00072473
1415837_at	84.967	17.532	12.856	0.01	0	0.182	86.877	18.328	12.859	4.44E-16	2.52E-08	9.97E-10
1415838_at	37.187	1.039	3.093	0	0.384	0.192	35.984	1.0049	2.979	4.77E-11	0.43187	0.0033999
1415839_a_at	169.049	5.876	0.893	0	0.01	0.576	183.74	6.1604	1.0235	0	0.0004859	0.46668
1415840_at	57.668	11.033	4.078	0	0.071	0.192	59.504	11.337	4.2509	7.77E-14	3.35E-06	0.00018735
1415841_at	5.106	2.934	2.099	0.121	0.394	0.242	5.5843	3.2823	2.1015	0.001754	0.017567	0.031968
1415842_at	14.166	1.289	1.392	0.02	0.04	0.404	13.655	1.2534	1.3574	1.88E-06	0.30952	0.21935
1415843_at	21.48	4.894	2.586	0.01	0.04	0.232	21.458	4.8443	2.6039	1.92E-08	0.0022966	0.0086847
1415844_at	19.665	111.465	5.757	0	0	0.152	25.212	134.13	7.3086	3.19E-09	0	8.07E-07
1415845_at	95.86	10.591	4.345	0	0	0.222	98.186	9.8094	4.501	1.11E-16	1.24E-05	0.00011142
1415846_a_at	0.291	0.319	0.927	0.737	0.919	0.636	0.3344	0.27369	0.95666	0.85259	0.92392	0.53183
1415847_at	2.868	3.503	0.977	0.02	0.02	0.566	2.8489	3.2245	0.96055	0.040979	0.019017	0.52793
1415849_s_at	65.19	4.589	0.794	0.01	0.01	0.667	62.818	4.509	0.78037	3.79E-14	0.0034916	0.71509
1415850_at	169.725	3.201	1.535	0	0	0.354	165.17	3.1572	1.5011	0	0.020863	0.1533
1415851_a_at	10.137	2.172	2.326	0.01	0.101	0.121	10.843	2.458	2.4837	1.47E-05	0.055674	0.011812
1415852_at	47.017	5.757	1.757	0	0	0.283	46.543	5.7571	1.6995	1.90E-12	0.00077051	0.091966
1415853_at	45.63	1.113	0.526	0.01	0.051	0.949	44.308	1.0725	0.5108	3.55E-12	0.39521	0.93978
1415854_at	14.119	2.803	0.713	0	0.02	0.929	21.969	3.4778	1.1848	1.48E-08	0.013462	0.32973
1415855_at	113.027	1.151	0.47	0	0.111	0.919	158.99	1.2563	0.9451	0	0.3083	0.54351
1415856_at	2007.714	58.056	9.407	0.01	0.01	0.091	1973.3	57.413	9.2363	0	1.87E-14	5.59E-08
1415857_at	1884.031	6.854	1.946	0.01	0	0.313	1926.4	7.2654	1.9641	0	0.00014618	0.045901
1415858_at	1.226	8.975	2.099	0.222	0.01	0.172	1.226	8.7249	2.0431	0.3207	3.39E-05	0.037276
1415859_at	2.684	28.86	5.41	0.061	0	0.111	2.6308	31.405	5.9982	0.053833	4.62E-11	6.69E-06
1415860_at	65.226	6.844	1.089	0	0	0.596	62.629	6.5563	1.0526	3.94E-14	0.00031277	0.43964
1415861_at	1.695	1.442	0.851	0.081	0.162	0.747	1.7605	1.3492	0.81514	0.16294	0.27113	0.67884
1415862_at	2.115	2.19	0.77	0.253	0.061	0.737	2.0439	2.0965	0.74495	0.11338	0.093433	0.75126
1415863_at	59.237	7.898	5.555	0.01	0.051	0.081	59.169	7.6489	5.4386	8.37E-14	9.83E-05	1.81E-05
1415864_at	14.735	0.499	1.285	0	0.98	0.606	13.863	0.44755	1.263	1.63E-06	0.81161	0.27516
1415865_s_at	10.343	2.149	1.717	0.01	0.212	0.354	10.191	2.1757	1.6881	2.48E-05	0.083386	0.094733
1415866_at	187.458	0.803	0.965	0.01	0.04	0.646	181.55	0.75102	0.93264	0	0.59189	0.55618
1415867_at	11.775	1.865	3.347	0	0.253	0	12.214	1.8645	3.3995	5.21E-06	0.1304	0.0012422
1415868_at	28.537	11.192	2.294	0.01	0.01	0.354	27.955	10.932	2.1894	9.75E-10	4.69E-06	0.025377
1415869_a_at	84.429	20.879	3.554	0.01	0.02	0.222	89.669	22.175	3.8387	3.33E-16	2.96E-09	0.00045695
1415870_at	14.402	1.53	1.503	0	0.596	0.333	13.898	1.471	1.3778	1.59E-06	0.22858	0.20863
1415871_at	66.657	2.657	1.564	0.02	0.02	0.343	76.622	2.7277	1.9927	2.66E-15	0.037984	0.042573
1415872_at	173.802	2.433	0.888	0.02	0.01	0.596	175.76	2.4517	0.95288	0	0.056179	0.53564
1415873_a_at	79.889	5.703	1.718	0.01	0.01	0.374	79.876	5.9609	1.7874	1.44E-15	0.0006094	0.073066
1415874_at	252.975	7.856	4.169	0.01	0.01	0.172	248.14	7.7697	4.1081	0	8.69E-05	0.00025386
1415875_at	0.481	0.847	0.993	0.242	0.768	0.061	0.46956	0.8214	0.95521	0.7576	0.54425	0.5333
1415876_a_at	163.306	1.741	1.715	0.01	0.01	0.273	167.5	1.603	1.7855	0	0.1896	0.073442
1415877_at	120.18	29.011	4.085	0	0	0.111	115.6	27.901	3.8662	0	1.97E-10	0.00042992
1415878_at	168.68	5.928	4.156	0	0.01	0.172	167.29	5.4247	4.1118	0	0.0011378	0.00025186
1415879_a_at	158.99	6.855	2.181	0	0	0.283	162.35	7.1683	2.2288	0	0.0001619	0.022892
1415880_a_at	43.524	3.473	2.58	0.01	0.091	0.162	44.143	3.5991	2.611	3.73E-12	0.011431	0.0085291
1415881_at	268.682	33.09	2.017	0.01	0.01	0.293	270.62	33.469	2.0908	0	2.09E-11	0.032881
1415882_at	206.328	143.086	5.146	0	0	0.141	233.17	161.88	6.005	0	0	6.61E-06
1415885_at	829.552	1.642	2.662	0	0.03	0.222	805.4	1.4425	2.6034	0	0.23793	0.0086958
1415886_at	17.453	5.705	1.102	0.01	0.03	0.556	17.271	5.8703	1.1341	1.89E-07	0.00067612	0.36931
1415887_at	62.97	0.455	0.939	0.01	0.293	0.556	62.426	0.47607	0.93156	4.12E-14	0.79113	0.55729
1415888_at	11.183	14.112	2.701	0.01	0.01	0.162	13.183	16.712	3.4279	2.60E-06	6.85E-08	0.0011625
1415889_a_at	280.034	7.744	3.237	0	0.01	0.202	271.54	7.3363	3.1459	0	0.00013574	0.0022666
1415890_at	7.36	4.722	1.975	0.02	0.101	0.354	7.5128	4.8642	1.9988	0.00025628	0.0022411	0.04189
1415891_at	54.204	3.05	1.589	0	0.01	0.374	52.425	2.8562	1.5233	4.09E-13	0.031706	0.14489
1415892_at	39.357	6.058	2.753	0	0.091	0.141	38.817	5.6252	2.7287	1.87E-11	0.00089839	0.0063326
1415893_at	12.597	2.299	1.031	0.02	0	0.404	12.127	2.2513	0.99567	5.56E-06	0.074816	0.49327
1415894_at	26.551	1.393	1.449	0.02	0.232	0.364	57.856	3.3247	3.4774	1.13E-13	0.016576	0.0010363
1415895_at	115.225	2.922	0.792	0.01	0.01	0.687	111.96	2.8952	0.77355	0	0.030021	0.72212
1415896_x_at	90.182	2.016	0.719	0.02	0.04	0.606	87.093	1.9582	0.69644	4.44E-16	0.11398	0.79878
1415897_a_at	179.597	39.447	3.675	0.01	0.01	0.121	177.24	38.432	3.6515	0	3.64E-12	0.00069538
1415898_at	0.687	1.458	0.717	0.343	0.303	0.525	0.7248	1.4979	0.6794	0.58193	0.22007	0.81471
1415899_at	49.979	3.577	2.141	0.01	0.01	0.273	47.886	3.4356	2.0727	1.32E-12	0.014253	0.034484
1415900_a_at	320.588	4.342	2.619	0	0	0.182	307.88	4.2322	2.5244	0	0.0049703	0.010642
1415901_at	49.555	4.418	1.695	0.01	0.01	0.364	48.137	4.306	1.6456	1.23E-12	0.0045208	0.10581
1415903_at	46.252	65.135	4.849	0	0	0.323	44.784	62.571	4.6958	3.10E-12	5.88E-15	7.51E-05
1415904_at	734.719	40.649	14.374	0	0	0	708.21	39.484	13.894	0	2.58E-12	3.75E-10
1415906_at	163.494	2.821	0.804	0	0.03	0.828	167.84	3.0967	0.82866	0	0.02268	0.66465
1415907_at	323.397	4.016	3.856	0.01	0	0.232	329.34	4.2264	4.0111	0	0.0050078	0.00031301
1415908_at	4.108	9.418	3.423	0.303	0.313	0.202	4.2904	9.1324	3.6272	0.0072967	2.31E-05	0.00073475
1415909_at	153.328	2.962	0.576	0	0	0.778	164.97	3.5049	0.59314	0	0.012977	0.88709
1415910_s_at	104.363	11.608	4.412	0	0	0	104.46	11.673	4.364	0	2.54E-06	0.00014783
1415911_at	146.761	2.474	1.241	0	0	0.384	222.56	4.3844	2.0083	0	0.0040898	0.040861
1415912_a_at	362.708	7.691	2.281	0.01	0.01	0.273	356.07	7.6211	2.2558	0	0.00010114	0.021333
1415913_at	10.778	2.876	1.018	0.01	0.03	0.434	10.466	2.7408	0.99263	1.98E-05	0.037286	0.49623
1415914_at	208.642	7.109	1.901	0.01	0.02	0.364	201.91	6.869	1.8391	0	0.00022267	0.063787
1415915_at	42.848	6.851	4.129	0.01	0	0.192	43.123	7.2625	4.207	5.01E-12	0.00014664	0.00020558
1415916_a_at	63.208	9.512	1.98	0.01	0.01	0.364	65.12	10.05	2.0927	2.34E-14	1.00E-05	0.032716
1415917_at	75.941	10.592	3.037	0.01	0	0.333	75.304	10.294	2.9171	3.33E-15	8.10E-06	0.0039594
1415918_a_at	183.657	9.17	1.196	0	0	0.485	179.22	9.0068	1.1545	0	2.60E-05	0.35296
1415919_at	19.638	25.876	1.797	0.01	0.01	0.768	25.86	30.713	2.2787	2.39E-09	6.08E-11	0.020096
1415920_at	66.595	8.681	2.253	0	0.01	0.303	75.573	9.5664	2.7219	3.11E-15	1.55E-05	0.0064418
1415921_a_at	42.301	1.856	1.204	0	0.01	0.364	42.068	1.9311	1.2076	6.85E-12	0.11851	0.31305
1415922_s_at	241.568	5.815	1.21	0.01	0.01	0.455	262.46	6.5816	1.4611	0	0.00030419	0.16958
1415923_at	111.243	0.909	2.732	0	0.131	0.202	115.56	0.90188	2.7745	0	0.49273	0.0056448
1415925_a_at	63.165	1.908	1.278	0.01	0.01	0.404	60.804	1.866	1.2455	5.84E-14	0.13012	0.28669
1415926_at	23.145	2.051	0.825	0.01	0.091	0.576	23.376	2.0809	0.85871	7.47E-09	0.095549	0.63305
1415928_a_at	22.062	6.402	1.976	0.03	0.04	0.384	21.499	6.2816	1.9458	1.88E-08	0.00042402	0.048167
1415929_at	91.356	2.327	1.7	0	0	0.354	88.721	2.1956	1.6504	3.33E-16	0.081041	0.10449
1415930_a_at	82.6	2.769	0.768	0	0	0.545	81.04	2.7474	0.768	1.22E-15	0.036943	0.72783
1415932_x_at	103.303	7.946	2.069	0.02	0.01	0.283	107.8	8.7303	2.2685	0	3.38E-05	0.020636
1415933_a_at	143.924	6.371	2.169	0	0	0.242	141.61	6.3291	2.1045	0	0.00040212	0.03172
1415934_at	28.343	9.96	1.924	0.01	0.01	0.323	31.135	11.317	2.2416	2.74E-10	3.40E-06	0.022138
1415935_at	461.113	1.228	1.845	0.01	0.01	0.273	446.14	1.2161	1.7719	0	0.32576	0.076099
1415936_at	11.089	7.282	0.496	0	0	0.949	10.983	6.9729	0.4683	1.32E-05	0.00019919	0.95981
1415937_s_at	68.195	2.839	2.706	0.01	0.141	0.222	65.977	2.7129	2.6105	1.97E-14	0.038782	0.0085396
1415939_at	68.151	3.35	4.109	0.01	0.01	0.162	65.787	3.2487	3.9604	2.04E-14	0.018395	0.0003496
1415940_at	17.279	4.068	1.449	0.01	0.01	0.323	16.738	3.8945	1.3812	2.59E-07	0.0077166	0.2069
1415941_s_at	14.833	0.392	1.254	0.01	0.889	0.495	15.498	0.25298	1.2155	5.57E-07	0.93498	0.30736
1415942_at	383.052	0.98	2.862	0.01	0.061	0.172	385.99	1.0106	2.9204	0	0.42871	0.0039278
1415943_at	372.063	3.988	2.375	0	0.081	0.253	361.58	3.8282	2.3198	0	0.0084223	0.018056
1415944_at	50.014	2.21	0.93	0.02	0.01	0.515	48.248	2.1281	0.89979	1.20E-12	0.089284	0.59006
1415945_at	109.283	0.303	0.867	0.01	0.394	0.586	106.47	0.31985	0.84031	0	0.89708	0.6524
1415946_at	40.697	2.049	2.043	0.01	0.061	0.242	39.558	1.9943	1.9973	1.48E-11	0.10822	0.042055
1415947_at	188.682	12.705	2.861	0.01	0.01	0.212	244.31	15.055	4.0706	0	2.05E-07	0.00027522
1415948_at	68.581	9.551	0.965	0	0	0.677	114.92	15.467	2.1543	0	1.55E-07	0.027825
1415949_at	4.757	2.495	2.421	0.02	0.343	0.081	4.7273	2.402	2.374	0.0044509	0.060307	0.015683
1415950_a_at	23.65	3.335	0.979	0.01	0.01	0.717	23.01	3.2627	0.94735	8.91E-09	0.018043	0.54123
1415951_at	21.302	1.625	1.469	0.04	0.091	0.374	20.371	1.6295	1.4339	3.36E-08	0.18256	0.18156
1415952_at	14.946	1.883	1.285	0	0	0.253	14.525	1.768	1.2553	1.05E-06	0.14977	0.28018
1415953_s_at	6.225	1.123	2.483	0	0.384	0	6.0346	1.1972	2.4596	0.0010966	0.33423	0.012571
1415954_at	2.413	1.516	1.034	0.02	0.04	0.899	2.3005	1.467	0.99532	0.081741	0.22988	0.49362
1415955_x_at	3.751	1.891	2.883	0	0.333	0.152	3.7419	1.8452	2.8301	0.013834	0.13408	0.004913
1415956_a_at	80.048	3.745	1.883	0	0	0.283	117.67	6.1971	3.0973	0	0.00046619	0.0025488
1415957_a_at	75.55	4.358	3.05	0.01	0	0.253	75.485	4.3013	3.114	3.22E-15	0.0045478	0.0024482
1415958_at	3.542	6.617	1.021	0.051	0.04	0.354	3.4045	6.3106	0.98782	0.020721	0.0004105	0.50093
1415959_at	1.39	1.672	1.332	0.152	0.707	0.414	1.3607	1.6652	1.3057	0.27093	0.17349	0.24858
1415960_at	1.234	0.808	1.438	0.081	0.576	0	1.1937	0.7775	1.3713	0.33384	0.57371	0.21201
1415961_at	30.375	1.536	1.59	0	0.141	0.253	34.525	2.0961	1.805	7.91E-11	0.09349	0.069775
1415962_at	65.661	7.142	3.15	0	0	0.03	73.086	7.8184	3.6453	5.00E-15	8.27E-05	0.00070517
1415963_at	8.173	2.148	1.212	0.182	0.475	0.495	7.7864	2.0277	1.119	0.00019855	0.10315	0.38169
1415964_at	439.847	13.458	2.902	0	0	0.263	426.52	13.056	2.824	0	8.64E-07	0.0049886
1415965_at	188.21	13.452	5.828	0.01	0.01	0.141	222.05	15.485	7.1418	0	1.53E-07	1.04E-06
1415966_a_at	110.231	114.238	2.644	0.01	0.01	0.515	139.74	145.42	3.3608	0	0	0.00136
1415967_at	185.973	1.623	1.575	0	0.03	0.354	180.05	1.5802	1.4935	0	0.19583	0.15628
1415968_a_at	1.406	0.858	0.823	0.222	0.333	0.505	1.3551	0.8122	0.76851	0.27287	0.55034	0.7273
1415969_s_at	0.903	1.102	1.097	0.818	0.182	0.394	0.87312	0.99863	1.0503	0.49153	0.43542	0.44176
1415970_at	31.299	6.174	1.261	0	0	0.535	30.854	6.0442	1.2495	3.05E-10	0.00055416	0.28404
1415971_at	243.882	6.789	1.496	0.01	0.01	0.354	324.68	10.409	2.2491	0	7.33E-06	0.021712
1415972_at	90.506	1.323	2.899	0.01	0.273	0.212	97.747	1.4407	3.3027	1.11E-16	0.23852	0.0015595
1415973_at	162.914	10.017	1.261	0	0	0.424	172.24	11.219	1.4409	0	3.69E-06	0.17842
1415974_at	5.491	9.633	5.908	0.061	0	0.051	5.8558	9.8586	5.7901	0.0013193	1.19E-05	9.61E-06
1415975_at	84.372	7.755	1.919	0.02	0.02	0.323	108.52	9.7379	2.3141	0	1.33E-05	0.018322
1415976_a_at	18.831	7.802	3.043	0.01	0.03	0.121	25.116	9.8676	3.9139	3.34E-09	1.18E-05	0.00038705
1415977_at	75.78	12.918	3.873	0.01	0.01	0.152	109.69	19.11	5.8017	0	1.59E-08	9.42E-06
1415978_at	285.611	2.435	0.926	0.01	0.01	0.495	292.18	2.7419	0.9286	0	0.03723	0.56032
1415979_x_at	446.811	1.294	3.897	0	0.061	0.131	455.39	1.2873	4.0517	0	0.2954	0.00028665
1415980_at	94.869	9.365	1.844	0.01	0.01	0.343	91.598	9.0136	1.7706	2.22E-16	2.58E-05	0.076362
1415981_at	18.512	2.815	1.19	0.01	0.192	0.485	17.918	2.7143	1.1523	1.30E-07	0.038706	0.35475
1415982_at	35.183	4.777	1.441	0	0	0.414	36.19	5.0689	1.5799	4.45E-11	0.0017442	0.12535
1415983_at	10.032	2.199	0.659	0.01	0.071	0.96	9.6059	1.9417	0.67588	4.01E-05	0.11672	0.81794
1415984_at	38.086	24.646	4.312	0.01	0.01	0.232	36.814	23.444	4.1647	3.60E-11	1.55E-09	0.00022492
1415985_at	132.894	3.806	2.189	0.01	0.04	0.273	135.15	3.7958	2.2974	0	0.0087925	0.019138
1415986_at	147.829	9.126	2.623	0.01	0	0.121	142.87	8.8282	2.5368	0	3.08E-05	0.010309
1415987_at	786.825	3.876	2.028	0.01	0.01	0.323	784.45	3.9808	2.0632	0	0.0068897	0.035353
1415988_at	68.196	20.515	8.504	0.02	0	0.131	72.98	22.519	9.3303	5.11E-15	2.48E-09	4.97E-08
1415989_at	45.816	1.892	0.985	0.02	0.051	0.485	52.606	2.3242	1.3089	3.91E-13	0.067406	0.24668
1415990_at	24.701	7.082	1.614	0	0	0.394	24.264	6.9073	1.5949	4.92E-09	0.00021368	0.12062
1415991_a_at	11.81	4.094	2.072	0.051	0.061	0.273	11.358	4.0887	2.0575	9.89E-06	0.005985	0.035894
1415992_at	33.627	4.43	0.916	0.01	0.081	0.667	32.468	4.2704	0.85539	1.66E-10	0.0047323	0.63653
1415993_at	257.448	17.463	3.825	0	0	0.182	290.89	20.165	4.3656	0	8.74E-09	0.00014733
1415994_at	1.01	0.688	1.306	0.253	0.788	0.182	0.99248	0.6954	1.2515	0.42678	0.631	0.28268
1415995_at	196.049	4.86	2.582	0	0	0.222	196.3	4.6449	2.6318	0	0.0029429	0.0080911
1415996_at	1077.063	4.355	3.438	0	0	0.172	1042.9	3.995	3.3409	0	0.0067631	0.001425
1415997_at	714.65	3.745	2.041	0.01	0.04	0.303	695.08	3.4432	2.005	0	0.014108	0.041209
1415998_at	120.363	4.412	1.637	0	0.01	0.343	116.43	4.2906	1.5817	0	0.004611	0.12478
1415999_at	19.796	1.653	0.748	0.01	0.081	0.545	19.179	1.5633	0.72354	6.38E-08	0.2006	0.77258
1416000_a_at	241.751	3.499	2.488	0	0	0.232	241.47	3.5605	2.5232	0	0.012039	0.010674
1416001_a_at	144.711	1.842	1.426	0.01	0.01	0.374	140.4	1.7881	1.4035	0	0.14552	0.19583
1416002_x_at	109.529	1.703	2.083	0.01	0.141	0.283	112.11	1.6418	2.1837	0	0.1794	0.025763
1416003_at	175.483	5.472	2.12	0	0	0.273	183.23	5.7578	2.2391	0	0.00076985	0.022285
1416004_at	274.924	3.257	0.925	0.02	0.01	0.576	267.59	3.1625	0.86616	0	0.020711	0.62522
1416005_at	133.3	3.691	2.248	0.01	0.01	0.323	128.78	3.557	2.1649	0	0.012098	0.027062
1416006_at	80.713	6.209	2.842	0	0	0	84.761	6.7441	2.8889	6.66E-16	0.0002548	0.0042455
1416007_at	183.053	0.6	0.955	0	0.101	0.495	175.49	0.56756	0.92441	0	0.72409	0.56462
1416008_at	130.637	3.902	1.166	0	0	0.414	129.48	3.8043	1.1539	0	0.0086939	0.35349
1416009_at	4.631	3.829	1.254	0.677	0.455	0.818	4.6228	3.7253	1.3043	0.0050032	0.0096563	0.2494
1416010_a_at	47.691	3.609	1.143	0	0	0.444	54.458	3.8208	1.4034	2.49E-13	0.0085058	0.19587
1416011_x_at	41.809	2.081	1.181	0	0.091	0.354	40.716	2.0152	1.1511	1.03E-11	0.10502	0.35566
1416013_at	177.641	11.723	2.154	0.01	0	0.273	208.22	13.796	2.6559	0	4.99E-07	0.0076105
1416014_at	35.436	1.248	1.886	0.01	0	0.313	36.891	1.4136	1.9441	3.51E-11	0.24778	0.048392
1416015_s_at	40.282	1.503	1.103	0.01	0.01	0.455	47.717	2.1663	1.3018	1.38E-12	0.084524	0.25089
1416016_at	19.972	3.98	2.497	0.01	0.071	0.364	19.258	3.63	2.437	6.11E-08	0.010967	0.013323
1416017_at	31.779	1.572	1.79	0	0.101	0.303	33.796	1.9542	1.88	1.02E-10	0.11464	0.05728
1416018_at	13.762	7.74	3.387	0	0	0.121	13.366	7.252	3.2681	2.29E-06	0.00014826	0.0016927
1416019_at	21.31	4.685	4.052	0.04	0.04	0.172	22.692	5.468	4.5131	1.04E-08	0.0010809	0.0001087
1416020_a_at	22.544	19.701	3.658	0	0	0.222	22.326	19.526	3.6114	1.24E-08	1.25E-08	0.0007616
1416021_a_at	235.467	3.224	2.054	0.01	0.03	0.273	235.94	3.3458	2.0435	0	0.016105	0.037239
1416022_at	326.287	8.706	2.592	0.01	0.01	0.242	314.93	8.3568	2.506	0	4.84E-05	0.011155
1416023_at	234.327	3.531	0.995	0.01	0.01	0.515	225.27	3.4344	0.96084	0	0.014277	0.52764
1416024_x_at	31.217	2.716	1.206	0.01	0	0.263	31.491	2.8071	1.219	2.39E-10	0.033967	0.30489
1416026_a_at	272.915	3.099	1.527	0.01	0.02	0.354	270.01	3.1167	1.5431	0	0.022062	0.13775
1416027_at	320.277	6.567	2.098	0	0.01	0.293	316.73	6.4933	2.1069	0	0.00033522	0.031515
1416028_a_at	156.584	6.65	1.044	0	0.02	0.556	227.3	10.299	1.5983	0	8.07E-06	0.11956
1416029_at	251.938	1.497	2.276	0.01	0.03	0.263	250.18	1.418	2.2877	0	0.24626	0.01963
1416030_a_at	93.204	1.319	1.2	0.02	0.03	0.495	90.689	1.2043	1.1672	2.22E-16	0.33102	0.34312
1416031_s_at	59.622	1.89	0.877	0	0	0.505	57.844	1.7787	0.85932	1.13E-13	0.14749	0.63241
1416032_at	14.011	6.838	2.121	0.01	0.02	0.273	13.742	6.7042	2.0833	1.77E-06	0.0002661	0.033538
1416033_at	11.181	7.492	1.227	0.03	0.02	0.808	10.851	7.2727	1.1759	1.46E-05	0.00014507	0.33643
1416034_at	507.061	13.06	18.581	0.01	0	0.071	489.47	12.621	17.955	0	1.20E-06	1.35E-11
1416035_at	12.386	25.454	1.911	0.01	0.01	0.586	12.236	25.137	1.8445	5.13E-06	6.85E-10	0.062902
1416036_at	179.124	4.152	1.694	0.01	0.01	0.283	179.69	3.9744	1.6708	0	0.0069481	0.099091
1416037_a_at	39.062	1.703	1.635	0	0.071	0.222	41.222	1.7848	1.7666	8.84E-12	0.1462	0.077173
1416038_at	517.085	6.467	1.829	0.01	0	0.293	526.47	6.7623	1.8746	0	0.00024982	0.0581
1416039_x_at	63.52	3.492	2.639	0.01	0.01	0.354	61.209	3.3794	2.5466	5.34E-14	0.015385	0.010052
1416041_at	23.536	6.178	1.447	0.03	0.061	0.606	28.861	7.0187	1.8749	6.72E-10	0.0001897	0.058061
1416042_s_at	250.119	3.75	1.311	0.01	0.061	0.404	245.16	3.605	1.2976	0	0.011341	0.25342
1416043_at	1.438	1.157	0.743	0.162	0.576	0.707	1.3697	1.3697	0.67819	0.2679	0.26348	0.81583
1416044_at	83.339	22.633	1.283	0.01	0.01	0.475	81.648	22.103	1.273	1.11E-15	3.08E-09	0.26874
1416045_a_at	6.942	2.53	1.136	0.01	0.101	0.606	7.2338	2.9552	1.1698	0.00033392	0.027608	0.34108
1416046_a_at	114.455	29.748	3.419	0	0	0.182	111.76	28.728	3.3049	0	1.38E-10	0.0015513
1416047_at	8.212	2.757	1.783	0	0	0.525	8.3669	2.7415	1.8079	0.00011706	0.03725	0.069239
1416048_at	9.098	2.442	1.052	0	0.071	0.798	9.1073	2.5028	1.0632	6.12E-05	0.052235	0.43
1416049_at	114.139	1.504	0.95	0.01	0	0.495	111.04	1.5712	0.92447	0	0.19836	0.56456
1416050_a_at	123.386	4.082	1.707	0.02	0.03	0.343	143.6	4.7835	2.1979	0	0.0024762	0.024818
1416051_at	50.839	26.941	8.217	0.01	0.01	0.091	49.894	26.457	8.0474	7.77E-13	3.73E-10	2.75E-07
1416052_at	115.023	10.257	1.387	0.02	0.01	0.485	118.01	10.554	1.4959	0	6.47E-06	0.15532
1416053_at	10.301	0.532	0.709	0.01	0.212	0.535	9.9159	0.49334	0.69217	3.10E-05	0.77859	0.80281
1416054_at	168.998	2.485	1.571	0	0.02	0.303	167.74	2.5983	1.5745	0	0.045609	0.12712
1416055_at	3.215	2.331	2.187	0.02	0.101	0.091	3.3492	2.2156	2.3822	0.022158	0.078746	0.015351
1416056_a_at	9.489	8.722	1.6	0.061	0.01	0.182	9.5361	8.7632	1.5718	4.25E-05	3.27E-05	0.128
1416057_at	33.38	6.922	2.344	0.04	0.01	0.182	32.266	6.6931	2.2656	1.79E-10	0.00026933	0.020793
1416058_s_at	61.695	5.129	1.647	0.02	0.01	0.404	60.43	5.1507	1.6024	6.33E-14	0.0015795	0.11829
1416059_at	749.794	9.991	4.338	0.01	0	0.162	724.58	9.5868	4.185	0	1.52E-05	0.00021544
1416060_at	200.17	19.326	2.989	0	0	0.202	197.54	18.295	2.978	0	2.57E-08	0.0034087
1416061_at	196.404	26.143	1.986	0.01	0.01	0.404	190.68	25.633	1.9489	0	5.44E-10	0.047781
1416064_a_at	323.509	7.331	1.669	0.01	0.01	0.313	321.53	7.3329	1.6627	0	0.00013623	0.10121
1416065_a_at	36.108	4.378	1.537	0.01	0.04	0.323	36.449	4.4249	1.5645	4.08E-11	0.0038844	0.13042
1416066_at	35.762	8.379	4.534	0.01	0.01	0.111	36.276	8.4369	4.3973	4.32E-11	4.48E-05	0.00013796
1416067_at	264.915	3.929	1.857	0	0	0.313	255.46	3.7993	1.7823	0	0.0087519	0.074054
1416068_at	87.861	8.367	3.418	0.01	0.01	0.242	85.19	8.1037	3.305	6.66E-16	6.22E-05	0.001551
1416069_at	353.651	6.963	4.155	0.01	0.01	0.152	342.08	6.7059	4.0217	0	0.00026561	0.0003059
1416070_a_at	71.704	10.463	3.942	0.01	0.01	0.212	71.325	10.733	3.9969	6.88E-15	5.55E-06	0.00032285
1416071_at	46.877	0.869	1.315	0	0.162	0.414	45.195	0.83508	1.2712	2.76E-12	0.53526	0.26984
1416072_at	116.529	8.482	0.727	0.01	0	0.646	112.8	8.2346	0.69585	0	5.46E-05	0.79933
1416073_a_at	13.696	6.135	0.848	0	0	0.677	13.522	6.1148	0.82636	2.06E-06	0.00051157	0.66707
1416074_a_at	126.194	12.153	3.075	0.01	0.01	0.293	145.27	13.527	3.5933	0	6.08E-07	0.00079384
1416075_at	22.641	2.121	2.108	0	0.01	0.222	22.441	2.089	2.0807	1.17E-08	0.094451	0.033767
1416077_at	6.997	1.517	0.819	0.02	0.03	0.818	8.8266	1.3776	1.1989	7.80E-05	0.26058	0.31931
1416078_s_at	6.695	5.381	1.07	0	0.091	0.909	6.4106	5.2086	1.0263	0.00074823	0.001473	0.46396
1416079_a_at	57.807	5.181	2.241	0.01	0.01	0.162	56.654	4.7682	2.197	1.48E-13	0.0025237	0.024879
1416080_at	22.555	1.923	1.663	0.01	0.081	0.364	22.106	1.9329	1.628	1.39E-08	0.1182	0.11073
1416081_at	55.432	0.705	2.579	0.01	0.152	0.141	61.335	0.60713	2.797	5.20E-14	0.69499	0.0053362
1416082_at	101.45	8.368	6.073	0	0	0.071	101.9	7.9272	6.1266	0	7.41E-05	5.36E-06
1416083_at	40.979	9.229	1.086	0.01	0.01	0.919	39.849	9.1422	1.0078	1.35E-11	2.29E-05	0.48158
1416084_at	1.102	1.648	2.208	0.131	0.364	0.051	1.0642	1.5916	2.1326	0.39136	0.1927	0.029456
1416085_s_at	48.55	3.726	2.209	0	0.061	0.313	64.914	5.6795	3.2748	2.44E-14	0.00084323	0.0016661
1416086_at	114.685	3.209	2.082	0	0.01	0.303	110.04	3.0447	2.0163	0	0.024375	0.040006
1416087_at	159.947	2.414	3.063	0	0	0.121	157.65	2.2771	2.9018	0	0.072103	0.0041116
1416088_a_at	52.974	8.504	1.163	0.01	0.01	0.576	57.274	9.4506	1.3361	1.29E-13	1.72E-05	0.23103
1416089_at	32.072	3.133	1.268	0	0.02	0.475	34.19	3.4104	1.365	8.90E-11	0.01475	0.21527
1416090_at	28.745	55.518	2.749	0.01	0.01	0.495	31.507	60.031	2.9744	2.38E-10	1.02E-14	0.0034391
1416091_at	410.543	3.004	2.342	0.01	0	0.202	394.77	2.8969	2.2652	0	0.02995	0.020815
1416092_a_at	220.774	3.204	1.997	0.01	0.01	0.242	244.48	2.9713	2.3722	0	0.026993	0.015757
1416093_a_at	1.319	0.973	1.186	0.768	0.111	0.606	1.6247	0.94641	1.2796	0.19381	0.46571	0.26457
1416094_at	53.593	2.58	0.756	0.01	0.01	0.505	56.452	2.8752	0.84359	1.55E-13	0.030873	0.64895
1416095_x_at	35.155	5.574	1.479	0	0	0.343	37.901	6.1069	1.6315	2.52E-11	0.00051612	0.10973
1416096_at	8.763	7.472	1.685	0.101	0.01	0.495	8.7733	7.4601	1.6791	8.17E-05	0.00011936	0.096974
1416097_at	212.648	2.609	1.586	0.01	0.01	0.434	205.69	2.5125	1.5316	0	0.051521	0.14188
1416098_at	349.712	3.793	1.063	0	0	0.515	346.4	3.9367	1.0902	0	0.0073003	0.4062
1416099_at	262.915	2.604	1.053	0	0	0.586	301	3.0388	1.278	0	0.024574	0.26553
1416100_at	79.046	3.205	1.754	0.01	0.02	0.313	79.464	3.3103	1.7776	1.55E-15	0.016906	0.07498
1416101_a_at	910.583	8.544	12.44	0.01	0.01	0.091	892.74	7.8179	12.217	0	8.28E-05	1.89E-09
1416102_at	221.366	3.451	1.074	0	0	0.515	213.14	3.3307	1.0295	0	0.016441	0.46099
1416103_at	124.251	156.679	6.681	0.01	0.01	0.222	124.42	156.12	6.7011	0	0	2.08E-06
1416104_at	13.784	6.876	1.909	0	0.03	0.354	13.186	6.4842	1.8393	2.60E-06	0.00033857	0.063765
1416105_at	211.056	61.338	4.894	0.02	0.01	0.192	209.57	60.895	4.8855	0	8.44E-15	5.16E-05
1416106_at	78.834	12.721	1.669	0	0.01	0.202	75.638	12.229	1.6166	3.11E-15	1.63E-06	0.11404
1416107_at	132.787	3.075	0.948	0	0	0.596	135.56	3.4273	1.018	0	0.014416	0.47188
1416108_a_at	1541.494	14.38	14.754	0.01	0.01	0.081	1498.9	13.929	14.402	0	4.53E-07	2.37E-10
1416109_at	115.053	24.149	2.06	0	0.01	0.212	112.15	23.587	2.0195	0	1.45E-09	0.039664
1416110_at	76.324	8.231	1.03	0.01	0.02	0.667	73.812	7.935	0.99052	4.33E-15	7.36E-05	0.49829
1416111_at	717.238	3.669	1.562	0	0	0.313	1183.1	7.411	2.6275	0	0.00012559	0.0081802
1416112_at	55.364	5.105	1.137	0.01	0	0.434	53.538	4.9319	1.0981	3.11E-13	0.0020619	0.39936
1416113_at	72.546	3.415	1.984	0.02	0.01	0.293	82.618	4.3233	2.4101	8.88E-16	0.0044215	0.014284
1416114_at	470.589	5.815	2.278	0	0	0.222	455.78	5.6598	2.1874	0	0.0008628	0.025512
1416115_at	32.747	4.301	1.526	0	0.061	0.313	31.716	4.162	1.4779	2.20E-10	0.005442	0.16257
1416116_at	1.251	7.416	0.508	0.394	0.04	0.98	1.2592	7.3747	0.47701	0.30771	0.00013043	0.9561
1416118_at	94.899	60.245	6.315	0	0	0.071	90.504	57.642	5.9878	2.22E-16	1.78E-14	6.81E-06
1416119_at	60.68	10.612	3.162	0.01	0.01	0.242	59.617	10.491	3.0302	7.58E-14	6.83E-06	0.0030003
1416121_at	190.981	8.643	8.73	0.02	0.04	0.101	185.04	8.2864	8.5077	0	5.19E-05	1.45E-07
1416122_at	2175.561	14.135	7.808	0	0	0.091	2097.6	13.148	7.4778	0	8.06E-07	6.26E-07
1416123_at	270.024	2.171	4.59	0.01	0.051	0.121	263.1	2.1743	4.4139	0	0.083561	0.00013329
1416124_at	433.368	8.941	6.014	0.01	0.01	0.091	418.63	8.6945	5.8218	0	3.49E-05	9.09E-06
1416125_at	396.422	1.484	2.644	0	0.04	0.182	384.67	1.4789	2.5981	0	0.22606	0.0088139
1416126_at	4.311	10.583	1.901	0	0.02	0.485	4.1117	10.146	1.826	0.0089659	9.22E-06	0.066026
1416127_a_at	507.879	11.711	3.903	0.01	0.01	0.152	509.76	11.117	3.9001	0	4.02E-06	0.00039895
1416128_at	49.91	1.132	0.999	0.01	0.091	0.434	63.627	1.6886	1.4919	3.20E-14	0.16779	0.15692
1416129_at	15.16	3.509	1.78	0.02	0.01	0.273	14.483	3.4186	1.7624	1.07E-06	0.014586	0.078019
1416130_at	33.113	0.789	1.948	0	0.131	0.333	32.96	0.83529	1.9595	1.39E-10	0.53511	0.046467
1416131_s_at	33.123	16.051	4.115	0	0	0.101	34.995	16.257	4.377	6.71E-11	9.19E-08	0.0001439
1416132_at	38.563	5.995	2.143	0.01	0.01	0.202	38.148	5.815	2.1398	2.32E-11	0.0007206	0.028904
1416133_at	190.973	3.653	2.985	0	0	0.091	190.53	3.8342	2.9965	0	0.0083562	0.0032573
1416134_at	19.128	3.626	1.614	0.02	0.03	0.081	21.901	4.3545	1.9047	1.53E-08	0.0042487	0.053686
1416135_at	44.399	11.313	2.913	0.02	0	0.273	54.067	14.267	3.9458	2.74E-13	3.56E-07	0.00036092
1416136_at	14.217	0.525	0.671	0.02	0.313	0.343	13.935	0.45542	0.61871	1.55E-06	0.80599	0.86727
1416137_at	201.328	5.57	1.377	0	0.01	0.414	197.42	5.4549	1.35	0	0.0010978	0.22331
1416138_at	414.301	6.839	2.603	0	0	0.202	406.32	6.8448	2.5916	0	0.00022855	0.0089625
1416139_at	1.367	0.892	0.784	0.485	0.434	0.525	1.3783	0.90077	0.77591	0.26499	0.49342	0.71969
1416140_a_at	29.334	8.756	1.669	0.03	0.04	0.404	29.87	9.1044	1.753	4.48E-10	2.37E-05	0.079959
1416141_a_at	72.148	0.515	1.719	0.01	0.495	0.303	71.202	0.51672	1.7149	7.11E-15	0.7615	0.088333
1416142_at	580.482	301.66	31.052	0.01	0.01	0.091	563.93	293.57	30.124	0	0	1.20E-14
1416143_at	20.475	2.584	2.419	0.01	0.121	0.374	19.859	2.5753	2.3655	4.41E-08	0.047119	0.01603
1416144_a_at	22.421	6.436	2.465	0	0.081	0.273	22.309	5.9687	2.4472	1.25E-08	0.00060394	0.012976
1416145_at	179.244	2.456	1.164	0.02	0.02	0.465	183.76	2.5715	1.2367	0	0.047379	0.29266
1416146_at	38.742	6.779	2.534	0.01	0.02	0.343	38.779	6.7215	2.4912	1.90E-11	0.00026113	0.011589
1416147_at	7.651	4.138	1.458	0.02	0	0.152	7.4233	3.934	1.4055	0.00027886	0.0073257	0.19484
1416148_at	57.484	4.71	3.223	0	0	0.283	59.24	4.4552	3.315	8.24E-14	0.0037374	0.0015146
1416149_at	573.713	3.39	2.011	0	0	0.263	583.16	3.7881	2.0997	0	0.008882	0.032117
1416150_a_at	171.506	6.982	3.445	0.01	0	0.162	174.66	7.0481	3.5453	0	0.00018387	0.00088593
1416151_at	9.97	2.546	1.024	0.01	0.152	0.768	10.068	2.6469	1.0631	2.74E-05	0.042572	0.43017
1416152_a_at	8.169	8.978	2.036	0.01	0.091	0.424	8.9594	10.475	2.4283	6.95E-05	6.93E-06	0.013628
1416153_at	150.39	43.848	2.582	0	0	0.293	144.94	41.976	2.4972	0	1.17E-12	0.01141
1416154_at	0.271	3.93	1.095	0.717	0.485	0.758	0.36508	3.997	1.1527	0.83151	0.0067448	0.3544
1416155_at	146.647	22.542	2.06	0	0	0.313	150.52	23.4	2.0932	0	1.59E-09	0.032677
1416156_at	3.268	16.06	2.871	0.202	0	0.202	2.9358	15.748	2.8642	0.036785	1.28E-07	0.0045133
1416157_at	2.272	1.763	0.897	0.051	0.091	0.616	2.1197	1.8669	0.87124	0.10292	0.12995	0.6199
1416158_at	90.745	4.755	1.435	0.01	0.01	0.354	85.796	4.6193	1.3853	5.55E-16	0.0030388	0.20484
1416159_at	120.355	4.368	4.182	0.01	0.051	0.061	113.15	4.1193	3.705	0	0.0057514	0.00061607
1416160_at	56.911	4.233	2.1	0.01	0.071	0.313	53.681	4.0372	2.0258	3.00E-13	0.0063998	0.039012
1416161_at	5.747	4.788	1.86	0.051	0.414	0.263	5.4467	4.4723	1.8096	0.00203	0.0036577	0.068928
1416162_at	10.826	1.427	1.629	0.02	0.02	0.434	17.724	2.3709	2.6663	1.45E-07	0.063042	0.0074125
1416163_at	16.835	1.501	0.743	0	0.01	0.535	17.037	1.5571	0.72007	2.17E-07	0.20237	0.77598
1416164_at	86.524	6.546	2.63	0	0	0.242	91.678	6.8442	2.8978	2.22E-16	0.00022867	0.0041533
1416165_at	285.125	7.207	2.984	0	0	0.202	288.94	6.9583	2.9576	0	0.00020233	0.003584
1416166_a_at	117.768	3.765	2.701	0	0	0.222	114.05	3.465	2.6047	0	0.013697	0.0086679
1416167_at	1240.3	33.085	22.536	0.01	0.01	0.081	1503.8	39.604	27.708	0	2.48E-12	3.83E-14
1416168_at	57.022	6.692	2.41	0.01	0.01	0.242	55.551	6.8441	2.4882	1.92E-13	0.0002287	0.011677
1416170_at	18.984	4.481	1.608	0	0	0.394	18.307	4.3394	1.5593	1.04E-07	0.0043313	0.13216
1416171_at	13.928	4.391	2.167	0.101	0.071	0.212	13.908	4.4412	2.1702	1.58E-06	0.0038048	0.026688
1416172_at	0.952	2.589	1.696	0.131	0.02	0.293	1.051	2.4906	1.7237	0.39768	0.05315	0.086338
1416173_at	32.881	7.206	2.521	0	0	0.273	32.128	7.04	2.4667	1.88E-10	0.00018546	0.012341
1416174_at	9.769	28.38	1.779	0.02	0	0.475	14.608	38.569	2.5074	9.90E-07	3.48E-12	0.011114
1416175_a_at	102.386	4.186	1.006	0.01	0.01	0.455	106.78	4.3315	1.1054	0	0.0043754	0.39319
1416176_at	28.124	2.478	1.751	0.03	0.121	0.323	29.771	2.4103	1.6973	4.66E-10	0.059599	0.092486
1416177_at	14.882	4.18	1.508	0	0	0.242	17.375	4.3243	1.94	1.78E-07	0.0044159	0.048918
1416178_a_at	246.949	22.901	3.584	0	0	0.152	239.41	22.318	3.4781	0	2.75E-09	0.0010346
1416179_a_at	96.635	9.167	2.697	0.01	0	0.212	94.251	8.6116	2.6382	1.11E-16	3.78E-05	0.007959
1416180_a_at	17.628	27.892	4.279	0.01	0	0.162	18.661	29.406	4.6217	8.50E-08	1.04E-10	8.72E-05
1416181_at	280.111	7.997	1.905	0.01	0.01	0.242	377.19	12.054	2.5504	0	1.88E-06	0.0099558
1416182_at	30.254	8.94	3.527	0.01	0.01	0.354	29.445	8.7558	3.4234	5.31E-10	3.30E-05	0.0011746
1416183_a_at	196.412	2.339	1.163	0.02	0.01	0.495	223.84	2.667	1.349	0	0.041381	0.22387
1416184_s_at	68.751	2.329	0.682	0	0	0.606	66.348	2.2452	0.63084	1.82E-14	0.075475	0.85735
1416185_a_at	12.521	1.941	1.732	0	0.343	0.364	12.258	1.8776	1.6698	5.05E-06	0.12798	0.099349
1416186_at	221.781	1.658	1.476	0	0.061	0.354	219.71	1.7076	1.4677	0	0.1633	0.1668
1416187_s_at	160.339	48.051	3.583	0.01	0.01	0.202	157.3	46.513	3.5333	0	3.07E-13	0.00091084
1416188_at	21.782	4.121	3.407	0	0.01	0.04	21.117	3.9626	3.1356	2.28E-08	0.0070564	0.0023235
1416189_a_at	538.68	6.429	1.956	0	0	0.293	525.95	6.3397	1.9038	0	0.0003974	0.053813
1416190_a_at	345.492	2.285	2.331	0	0.02	0.263	335.87	2.2458	2.2869	0	0.075414	0.019671
1416191_at	311.572	2.357	1.905	0.01	0.02	0.293	312.66	2.4381	1.905	0	0.05728	0.053634
1416192_at	55.893	6.26	1.848	0.01	0	0.374	58.63	6.7621	1.9963	9.45E-14	0.00024989	0.042172
1416194_at	21.619	0.908	0.687	0.01	0.131	0.545	20.837	0.88445	0.65881	2.64E-08	0.5036	0.83333
1416195_at	18.677	12.016	3.211	0	0.03	0.323	18.126	11.643	3.1147	1.15E-07	2.61E-06	0.0024442
1416197_at	3.981	3.798	2.126	0.051	0.051	0.051	3.8399	3.7598	2.0794	0.01232	0.0092227	0.033882
1416198_at	166.277	9.463	6.259	0	0	0.141	163.43	9.3032	6.1472	0	1.97E-05	5.18E-06
1416199_at	40.305	21.68	2.784	0.01	0.01	0.192	39.765	21.314	2.7509	1.39E-11	4.66E-09	0.0059883
1416200_at	53.685	30.514	5.053	0.01	0.01	0.182	52.308	30.691	5.0897	4.21E-13	6.14E-11	3.48E-05
1416201_at	80.76	0.546	1.262	0	0.121	0.465	80.266	0.52188	1.2479	1.44E-15	0.75771	0.2851
1416202_at	3.717	6.037	3.32	0.04	0	0.303	3.6435	6.0959	3.3284	0.015551	0.00052262	0.0014677
1416203_at	7.71	0.852	0.861	0.162	0.04	0.586	12.815	1.8897	1.6239	3.37E-06	0.12576	0.1119
1416204_at	225.412	15.48	8.939	0.01	0	0	222	14.953	8.8716	0	2.20E-07	8.96E-08
1416205_at	42.915	17.109	2.057	0	0.01	0.354	42.558	17.052	2.0671	5.92E-12	5.52E-08	0.034994
1416206_at	6.883	2.42	1.061	0.02	0.01	0.667	6.6601	2.3165	1.0282	0.00058347	0.06815	0.46226
1416207_at	71.627	3.922	1.345	0	0	0.354	69.182	3.791	1.2752	1.04E-14	0.0088479	0.26733
1416208_at	119.528	4.482	1.69	0.01	0.01	0.384	119.08	4.1629	1.6396	0	0.0054352	0.10746
1416209_at	525.818	17.478	1.089	0	0	0.485	508.31	16.877	1.0515	0	6.17E-08	0.44064
1416210_at	1974.716	10.111	6.526	0	0	0.131	2030.1	10.713	6.764	0	5.65E-06	1.88E-06
1416211_a_at	46.274	8.868	4.379	0	0.01	0	45.015	8.3775	4.2614	2.91E-12	4.75E-05	0.00018324
1416212_at	384.988	4.416	2.254	0	0.01	0.242	372.15	4.0223	2.1741	0	0.0065259	0.02642
1416213_x_at	480.803	5.81	4.118	0	0	0.182	464.18	5.6254	3.9873	0	0.00089823	0.00032968
1416214_at	146.653	1.184	0.853	0	0.081	0.626	141.99	1.1652	0.83144	0	0.34907	0.66173
1416215_at	42.13	11.364	1.562	0	0	0.505	40.854	11.009	1.5117	9.89E-12	4.40E-06	0.14925
1416216_at	134.042	2.183	2.465	0.01	0.061	0.273	136.31	2.0469	2.5456	0	0.10033	0.010077
1416217_a_at	111.438	2.254	1.888	0.01	0.071	0.303	109.66	2.3089	1.8704	0	0.068892	0.058748
1416218_x_at	63.027	3.065	1.503	0	0.04	0.343	60.508	2.8976	1.4366	6.23E-14	0.029919	0.18032
1416219_at	101.812	5.092	2.815	0	0	0.313	112.86	5.5406	3.0259	0	0.00099211	0.0030318
1416220_at	309.688	8.465	2.079	0.01	0.01	0.303	402.13	10.797	2.875	0	5.26E-06	0.0043945
1416221_at	12.107	2.002	1.97	0.01	0.02	0.172	13.31	2.0576	2.3579	2.38E-06	0.098812	0.016352
1416222_at	58.238	4.72	1.251	0.01	0	0.414	56.41	4.4799	1.2109	1.57E-13	0.0036224	0.31064
1416223_at	25.758	1.138	1.405	0	0.232	0.515	25.371	1.1432	1.4055	2.97E-09	0.3596	0.19484
1416224_at	4.449	7.321	0.602	0.081	0.081	1	4.3889	7.5862	0.6898	0.0065194	0.00010482	0.80504
1416225_at	149.677	7.099	4.994	0.02	0.02	0.172	145.03	6.9168	4.8005	0	0.00021151	6.10E-05
1416226_at	26.624	15.976	4.269	0.01	0	0.172	30.815	18.913	4.9009	3.10E-10	1.79E-08	5.01E-05
1416228_at	29.277	6.265	1.921	0.03	0	0.323	28.33	6.0323	1.859	8.34E-10	0.00056171	0.060541
1416229_at	72.694	55.83	6.719	0	0	0.091	70.154	54.132	6.5505	8.66E-15	4.12E-14	2.65E-06
1416230_at	74.738	45.178	4.314	0.01	0.01	0.172	72.627	43.944	4.1312	5.44E-15	6.45E-13	0.00024162
1416231_at	16.878	2.376	1.505	0.01	0.566	0.576	16.238	2.319	1.4411	3.51E-07	0.067902	0.1783
1416232_at	219.56	2.43	1.751	0	0.01	0.273	211.93	2.2956	1.6915	0	0.070219	0.093897
1416233_at	22.275	7.634	1.631	0.01	0.01	0.162	22.012	7.602	1.6006	1.45E-08	0.00010313	0.11886
1416234_at	35.259	60.091	4.899	0.03	0.01	0.253	34.462	57.074	4.7833	8.08E-11	2.02E-14	6.31E-05
1416235_at	52.751	9.464	3.397	0.02	0.01	0.293	73.935	13.725	4.9498	4.22E-15	5.26E-07	4.55E-05
1416236_a_at	186.107	9.057	10.551	0.01	0.03	0.141	179.05	8.7623	10.215	0	3.28E-05	1.69E-08
1416237_at	114.501	1.351	3.558	0.01	0.051	0.182	112.37	1.3382	3.5025	0	0.27529	0.0009778
1416238_at	23.576	2.412	1.186	0.01	0.061	0.364	22.851	2.3624	1.1538	9.61E-09	0.063816	0.35357
1416239_at	146.985	3.647	1.682	0	0	0.354	144.98	3.482	1.6821	0	0.013385	0.096215
1416240_at	170.446	9.189	1.567	0	0	0.404	166.48	8.9624	1.545	0	2.71E-05	0.13708
1416241_at	1241.497	9.467	11.386	0.01	0.061	0.091	1198.3	9.0146	10.938	0	2.58E-05	7.39E-09
1416242_at	24.745	0.801	2.358	0.01	0.131	0.141	24.619	0.78437	2.2875	4.18E-09	0.56903	0.019638
1416243_a_at	118.902	4.023	0.948	0	0	0.566	119.96	4.1162	0.96832	0	0.0057744	0.52018
1416244_a_at	86.081	4.491	2.14	0.01	0.03	0.293	90.294	4.9729	2.1922	2.22E-16	0.001961	0.025197
1416245_at	37.368	105.74	2.794	0	0	0.495	37.144	104.81	2.7706	3.23E-11	0	0.0056998
1416246_a_at	982.791	11.095	2.476	0.01	0	0.232	965.77	10.879	2.4561	0	4.91E-06	0.012684
1416247_at	27.367	59.426	1.754	0.01	0	0.616	28.254	62.09	1.8898	8.61E-10	6.44E-15	0.05583
1416248_at	64.205	7.447	3.693	0.01	0	0.182	65.156	7.2642	3.8357	2.33E-14	0.00014637	0.00046001
1416249_at	6.604	1.586	1.537	0.02	0.212	0.192	6.6138	1.8152	1.6251	0.00061083	0.13998	0.11156
1416250_at	279.503	4.8	3.204	0	0	0.182	269.82	4.6533	3.1001	0	0.002912	0.002532
1416251_at	88.333	72.791	2.33	0.01	0.01	0.364	88.429	71.356	2.376	3.33E-16	9.99E-16	0.0156
1416252_at	250.754	13.42	2.591	0	0	0.253	245.34	12.494	2.524	0	1.33E-06	0.010651
1416253_at	14.011	2.159	0.957	0.061	0.01	0.687	15.15	2.4209	1.0724	6.96E-07	0.058702	0.42183
1416254_a_at	10.888	4.134	2.781	0	0	0.212	10.462	4.1219	2.6587	1.99E-05	0.0057319	0.0075561
1416255_at	9.697	2.596	1.286	0.01	0.172	0.323	9.3413	2.5124	1.2461	5.01E-05	0.051527	0.28628
1416256_a_at	199.51	5.972	1.509	0.01	0.01	0.404	197.58	6.1497	1.4972	0	0.00049177	0.15484
1416257_at	60.259	13.863	1.038	0.01	0.01	0.545	58.223	13.383	1.0046	1.04E-13	6.77E-07	0.48468
1416259_at	552.036	16.059	2.546	0	0.01	0.242	545.02	15.229	2.5282	0	1.82E-07	0.010537
1416260_a_at	75.427	7.037	2.025	0	0.02	0.242	73.451	6.8419	1.9795	4.66E-15	0.00022924	0.044079
1416261_at	6.342	3.588	1.837	0.293	0.424	0.465	5.9753	3.4098	1.7768	0.0011657	0.014762	0.075123
1416262_at	0.995	2.439	1.82	0.202	0.384	0.121	1.0644	2.2923	1.7348	0.39125	0.070553	0.083859
1416263_at	42.117	0.722	1.213	0	0.283	0.424	40.983	0.71518	1.1859	9.51E-12	0.61696	0.3289
1416264_at	22.908	1.052	1.559	0	0.343	0.364	22.118	0.95924	1.5163	1.38E-08	0.45813	0.14748
1416265_at	52.318	4.581	2.876	0	0.051	0.141	50.923	4.1183	2.8273	5.96E-13	0.0057587	0.0049469
1416266_at	57.237	4.347	1.621	0	0	0.343	57.738	4.4684	1.6684	1.16E-13	0.0036756	0.099727
1416267_at	65.376	65.89	3.693	0	0	0.364	65.749	68.431	3.7469	2.07E-14	1.78E-15	0.00056074
1416268_at	323.092	6.584	1.461	0	0	0.333	493.06	10.344	2.4917	0	7.76E-06	0.011573
1416269_at	58.267	19.4	3.049	0.01	0.01	0.263	56.625	18.986	2.9911	1.49E-13	1.71E-08	0.003301
1416270_at	131.698	10.01	2.627	0.01	0	0.273	134.52	10.157	2.7321	0	9.14E-06	0.0062786
1416271_at	305.888	1.824	2.168	0.02	0.111	0.253	325.54	1.7223	2.4785	0	0.15991	0.011973
1416272_at	3.096	11.735	1.885	0.242	0.01	0.273	3.0119	11.801	1.8918	0.033482	2.30E-06	0.055531
1416273_at	75.449	0.874	0.771	0.02	0.051	0.485	75.333	1.0424	0.74192	3.33E-15	0.41122	0.7543
1416274_at	31.33	5.271	1.3	0	0	0.384	30.157	5.0437	1.2566	4.01E-10	0.0017986	0.27934
1416275_at	4.15	0.848	2.187	0.101	0.505	0.202	4.1591	0.76233	2.1461	0.0084879	0.58409	0.028434
1416276_a_at	279.665	1.187	2.14	0.01	0.131	0.293	283.99	1.4022	2.187	0	0.25178	0.025537
1416277_a_at	13.595	3.659	0.982	0.01	0.04	0.545	13.401	3.6135	0.97671	2.24E-06	0.011212	0.51185
1416278_a_at	240.592	8.012	1.654	0.02	0	0.414	232.46	7.7524	1.5956	0	8.85E-05	0.12039
1416279_at	30.682	2.588	0.427	0.01	0	0.848	29.725	2.5009	0.41336	4.75E-10	0.05238	0.97858
1416280_at	13.111	1.319	1.278	0	0.03	0.343	12.495	1.2899	1.2358	4.25E-06	0.29437	0.29323
1416281_at	3.502	8.13	1.355	0.232	0.061	0.323	4.3904	9.5792	1.5966	0.0065078	1.53E-05	0.12007
1416282_at	220.862	6.309	3.215	0.01	0.01	0.192	213.69	6.0762	3.1183	0	0.00053443	0.0024229
1416283_at	183.411	6.951	3.198	0.02	0.01	0.202	184.48	6.5033	3.2973	0	0.00033154	0.0015796
1416284_at	45.475	13.287	2.657	0.01	0.01	0.212	44.141	12.887	2.55	3.73E-12	9.82E-07	0.0099648
1416285_at	98.644	6.89	1.858	0.01	0.03	0.354	100.15	7.1354	1.886	1.11E-16	0.00016762	0.056385
1416286_at	58.041	1.157	1.413	0	0.263	0.535	127.84	3.6072	4.0304	0	0.011308	0.00030016
1416287_at	36.186	1.273	0.786	0.04	0.242	0.838	127.96	6.7	4.6063	0	0.00026731	8.99E-05
1416288_at	7.405	2.853	1.591	0.01	0.131	0.232	7.1663	2.7601	1.5392	0.00035622	0.036289	0.13914
1416289_at	37.356	7.026	3.369	0.01	0.03	0.192	43.209	7.3768	3.982	4.89E-12	0.00013014	0.00033346
1416290_a_at	2.19	4.06	1.745	0.051	0.677	0.384	2.0139	3.7127	1.7098	0.11782	0.0098196	0.089523
1416291_at	13.609	5.074	1.524	0	0.01	0.384	13.216	4.9111	1.4716	2.54E-06	0.0021152	0.16517
1416292_at	57.915	17.601	4.244	0.01	0	0.162	58.74	18.113	4.3757	9.21E-14	2.87E-08	0.00014429
1416293_at	17.631	2.322	1.504	0.02	0.081	0.293	17.205	2.2949	1.4422	1.96E-07	0.070287	0.17782
1416294_at	70.342	5.289	2.734	0	0.03	0.192	68.03	5.0946	2.6141	1.31E-14	0.0016906	0.0084623
1416295_a_at	9.84	1.039	0.709	0.01	0.101	0.485	9.6055	1.0202	0.7018	4.01E-05	0.42336	0.79367
1416297_s_at	0.977	1.238	1.003	0.414	0.131	0.596	0.9444	1.1873	0.98509	0.45199	0.33877	0.50361
1416299_at	16.389	1.406	0.35	0.01	0.081	0.98	15.673	1.3307	0.33816	4.99E-07	0.27819	0.99305
1416300_a_at	28.812	14.309	2.559	0	0.01	0.374	28.13	13.69	2.4724	9.06E-10	5.40E-07	0.012163
1416301_a_at	219.874	4.094	2.915	0.01	0.03	0.202	227.45	4.0976	3.0572	0	0.0059157	0.0028091
1416302_at	25.141	0.549	1.068	0.01	0.566	0.404	24.961	0.4477	1.0877	3.58E-09	0.81151	0.40837
1416303_at	244.563	11.818	4.389	0.01	0.01	0.141	237.24	11.606	4.3259	0	2.69E-06	0.00016005
1416304_at	122.98	5.554	2.668	0	0	0.202	119.84	5.0892	2.5607	0	0.0017018	0.009697
1416305_at	14.664	2.581	1.503	0.03	0.02	0.374	16.553	2.892	1.7286	2.90E-07	0.030154	0.085229
1416307_at	3.584	4.294	1.157	0.081	0.071	0.323	3.4701	4.1427	1.1125	0.019144	0.0055795	0.38717
1416308_at	33.593	24.982	3.253	0	0	0.232	34.735	24.823	3.4326	7.34E-11	7.95E-10	0.0011497
1416309_at	62.998	2.943	1.789	0	0.121	0.414	63.272	3.0339	1.89	3.44E-14	0.024744	0.055805
1416310_at	1.235	1.425	1.586	0.222	0.232	0.364	1.2778	1.4615	1.5685	0.30065	0.23167	0.12909
1416311_s_at	80.718	2.523	4.891	0	0.081	0.141	80.07	2.3583	4.6739	1.44E-15	0.064197	7.85E-05
1416312_at	83.274	0.525	3.474	0	0.465	0.141	80.543	0.49689	3.3431	1.33E-15	0.776	0.0014176
1416313_at	386.094	5.217	2.307	0	0.061	0.242	526.2	7.2318	2.9311	0	0.00015143	0.0038251
1416315_at	39.356	6.383	1.506	0	0.01	0.384	38.009	6.2631	1.468	2.43E-11	0.0004329	0.16666
1416316_at	27.256	1.453	2.239	0	0.061	0.202	29.339	1.3767	2.4673	5.54E-10	0.26093	0.012322
1416317_a_at	21.449	6.23	1.984	0	0.071	0.101	20.713	6.0194	1.9243	2.81E-08	0.00057007	0.050983
1416318_at	78.458	6.746	2.365	0	0	0.293	76.173	6.5422	2.2628	2.89E-15	0.00031765	0.020944
1416319_at	63.745	1.62	2.491	0.01	0.061	0.212	65.215	1.7382	2.6098	2.30E-14	0.15631	0.0085551
1416320_at	15.185	2.204	1.919	0.02	0	0.414	14.805	2.2312	1.9244	8.70E-07	0.077008	0.050963
1416321_s_at	109.61	5.029	2.373	0.01	0.01	0.263	118.34	4.8519	2.7324	0	0.0022752	0.0062733
1416322_at	4.03	6.322	1.493	0.081	0	0.374	4.2688	6.4561	1.5306	0.0074797	0.00034925	0.14222
1416323_at	18.001	0.803	0.745	0	0.121	0.657	18.953	0.82529	0.80838	7.22E-08	0.54168	0.68593
1416324_s_at	11.56	3.184	1.757	0	0.424	0.434	11.396	3.2845	1.8039	9.60E-06	0.017513	0.06998
1416325_at	71.358	8.811	8.526	0.01	0.131	0.152	68.837	8.5401	8.2491	1.11E-14	4.05E-05	2.07E-07
1416326_at	1373.343	36.953	18.894	0.01	0.01	0.081	1347.1	35.739	18.636	0	9.17E-12	8.23E-12
1416327_at	97.205	11.067	4.451	0.01	0	0.162	97.961	11.182	4.5579	1.11E-16	3.81E-06	9.92E-05
1416328_a_at	608.479	2.469	2.614	0	0	0.273	632.78	2.7276	2.625	0	0.03799	0.0082305
1416329_at	156.48	1.548	2.804	0.01	0.051	0.232	270.02	2.4741	5.1301	0	0.054417	3.22E-05
1416330_at	48.829	4.315	1.128	0	0	0.444	47.93	4.3644	1.0989	1.30E-12	0.0041956	0.39868
1416331_a_at	40.541	25.527	3.366	0.01	0.051	0.323	42.538	27.27	3.581	5.95E-12	2.59E-10	0.00081638
1416332_at	57.307	13.397	1.54	0	0	0.303	58.676	13.152	1.6319	9.35E-14	8.04E-07	0.10961
1416333_at	9.703	1.828	1.833	0	0.061	0.313	9.316	1.7374	1.7804	5.12E-05	0.15647	0.074426
1416334_at	10.302	6.407	8.956	0.01	0	0	9.979	6.0869	8.6662	2.94E-05	0.00052796	1.18E-07
1416335_at	115.845	7.583	1.451	0.02	0.01	0.404	114.82	7.6489	1.4665	0	9.83E-05	0.16731
1416336_s_at	32.041	4.353	1.008	0	0	0.434	38.578	4.8897	1.3032	2.02E-11	0.0021716	0.2501
1416337_at	12.969	2.483	1.869	0.01	0.212	0.071	12.621	2.4405	1.8216	3.88E-06	0.057082	0.066806
1416338_at	134.895	4.629	1.412	0	0	0.414	140.24	5.025	1.5289	0	0.0018399	0.14284
1416339_a_at	203.085	4.746	2.391	0	0.01	0.313	198.67	4.7129	2.3366	0	0.0027034	0.01728
1416340_a_at	25.194	12.522	1.801	0.01	0.01	0.465	30.239	14.797	2.2193	3.88E-10	2.45E-07	0.02347
1416341_at	6.334	3.595	2.018	0.02	0.071	0.101	5.9268	3.5679	1.9832	0.0012256	0.01192	0.043654
1416342_at	7.964	3.313	0.582	0.04	0.303	0.818	7.6967	3.3018	0.60993	0.00021578	0.017103	0.87425
1416343_a_at	157.228	3.905	2.354	0.02	0.04	0.283	179.86	5.2887	2.7154	0	0.0013379	0.0065486
1416344_at	509.251	3.559	3.12	0.01	0.03	0.232	595.36	4.4203	3.6559	0	0.003907	0.00068835
1416345_at	75.22	3.377	1.151	0	0	0.455	83.722	3.6836	1.4139	7.77E-16	0.010209	0.19084
1416346_at	14.833	1.697	0.58	0	0.04	0.97	15.575	1.7938	0.62556	5.31E-07	0.14433	0.8617
1416347_at	13.935	3.703	1.224	0.01	0.051	0.505	14.898	3.4153	1.3511	8.19E-07	0.014652	0.22273
1416348_at	8.399	1.989	1.066	0.03	0.02	0.576	8.5498	1.9157	1.1022	9.95E-05	0.12116	0.39585
1416349_at	48.095	1.993	1.006	0.01	0.071	0.818	47.784	2.1453	1.0032	1.36E-12	0.087104	0.486
1416350_at	165.393	2.012	1.638	0.01	0.01	0.313	160.12	1.9426	1.5809	0	0.11657	0.12503
1416351_at	264.071	4.622	1.49	0.01	0.01	0.374	353.34	6.3126	1.9955	0	0.00040959	0.042255
1416352_s_at	496.418	8.542	1.696	0	0	0.354	529.42	9.5272	1.8225	0	1.61E-05	0.06664
1416353_at	10.089	4.26	1.996	0.02	0.111	0.283	11.101	4.4974	2.225	1.20E-05	0.0035431	0.023122
1416354_at	56.906	12.995	2.005	0	0.01	0.343	55.069	12.563	1.9369	2.15E-13	1.26E-06	0.049318
1416355_at	20.604	1.427	2.581	0	0.121	0.323	22.652	1.2773	3.1065	1.06E-08	0.29953	0.0024931
1416356_at	15.182	1.328	1.019	0.01	0.02	0.636	15.503	1.3189	1.0397	5.56E-07	0.28277	0.45151
1416357_a_at	23.699	3.103	2.227	0.01	0.02	0.333	22.968	2.838	2.1616	9.09E-09	0.032523	0.027302
1416358_at	17.015	0.773	1.291	0.01	0.545	0.444	16.455	0.6771	1.2607	3.08E-07	0.6441	0.27666
1416359_at	3.804	3.031	1.344	0.515	0.081	0.626	4.1014	3.2728	1.4726	0.0090742	0.017796	0.16476
1416360_at	0.825	0.456	1.236	0.747	0.818	0.182	0.84843	0.51893	1.2506	0.50583	0.75988	0.28326
1416361_a_at	356.95	3.054	1.505	0.01	0.01	0.434	368.52	3.1144	1.5876	0	0.022132	0.12288
1416362_a_at	54.913	2.101	1.783	0	0.071	0.253	53.496	1.9463	1.7416	3.14E-13	0.11595	0.082379
1416363_at	8.588	0.608	1.091	0.03	0.323	0.283	8.3026	0.58814	1.0562	0.000124	0.70894	0.43634
1416364_at	6.767	4.735	1.115	0.01	0.02	0.657	7.2197	5.0202	1.1689	0.00033846	0.0018507	0.3418
1416365_at	5.388	9.395	3.227	0.02	0	0.04	5.0943	9.1128	3.1346	0.0029688	2.35E-05	0.0023294
1416366_at	93.662	532.872	4.042	0.01	0.01	0.141	92.402	518.96	4.0093	2.22E-16	0	0.00031427
1416367_at	27.984	1.254	1.862	0	0.04	0.152	27.93	1.3808	1.9306	9.85E-10	0.25944	0.050139
1416368_at	230.117	20.759	2.078	0.01	0.01	0.333	257.65	23.303	2.2594	0	1.67E-09	0.021134
1416369_at	34.081	7.374	3.422	0.02	0.152	0.303	32.812	7.1345	3.312	1.46E-10	0.00016778	0.0015256
1416370_at	10.057	4.924	1.302	0.121	0.586	0.566	9.6924	4.7135	1.2509	3.73E-05	0.0027014	0.28311
1416371_at	18.933	13.681	3.261	0.01	0.01	0.202	21.19	15.085	3.7778	2.20E-08	2.01E-07	0.00052321
1416372_at	147.472	2.892	2.297	0	0	0.263	177.95	3.4445	2.7939	0	0.014083	0.0053768
1416373_at	11.058	6.815	1.883	0.02	0	0.404	10.911	6.4357	1.9119	1.40E-05	0.00035721	0.052676
1416374_at	158.737	5.675	3.077	0	0	0.242	156.56	5.5889	3.093	0	0.00093742	0.0025754
1416375_at	9.819	3.423	1.128	0	0	0.404	9.6091	3.3747	1.0828	4.00E-05	0.015484	0.41266
1416376_at	24.836	3.597	2.783	0	0.04	0.081	24.38	3.6002	2.7149	4.67E-09	0.011415	0.0065558
1416377_at	2.14	7.014	1.49	0.081	0.071	0.525	2.6261	7.3008	1.6161	0.054151	0.00014087	0.1142
1416378_at	3.152	3.551	0.724	0.051	0.01	0.869	3.0488	3.5512	0.72003	0.031992	0.012191	0.77603
1416379_at	26.578	2.037	0.911	0.02	0.091	0.788	26.567	1.9738	0.94604	1.76E-09	0.11145	0.54256
1416380_at	40.814	0.55	0.81	0	0.313	0.586	39.694	0.56066	0.79181	1.42E-11	0.72917	0.70322
1416381_a_at	116.527	4.344	2.005	0.01	0.03	0.303	114.32	4.2952	1.9833	0	0.004584	0.043642
1416382_at	13.294	9.337	1.353	0.061	0.02	0.747	15.906	10.526	1.4231	4.31E-07	6.63E-06	0.18653
1416383_a_at	279.573	3.521	2.039	0	0	0.303	272.83	3.5231	1.9063	0	0.012662	0.05346
1416384_a_at	230.173	8.526	2.855	0	0	0.253	227.2	8.4305	2.8012	0	4.51E-05	0.0052805
1416385_a_at	401.135	6.351	2.84	0	0.01	0.232	387.62	6.1357	2.7503	0	0.00049959	0.0059985
1416386_a_at	77.531	2.143	1.686	0	0	0.273	75.919	2.2568	1.658	3.00E-15	0.074229	0.10244
1416387_at	568.735	83.205	10.289	0.01	0.01	0	567.78	83.89	10.234	0	1.11E-16	1.65E-08
1416388_at	182.171	4.242	1.967	0.01	0	0.222	189.97	4.5593	2.1502	0	0.0032769	0.028127
1416389_a_at	130.919	59.277	4.26	0	0	0.293	126.69	56.293	4.094	0	2.43E-14	0.00026167
1416390_at	3.856	6.128	1.135	0.131	0.02	0.808	3.705	5.8208	1.0969	0.014454	0.00071573	0.40042
1416391_at	1.252	2.852	2.971	0.232	0.424	0.141	1.3735	2.7043	2.9043	0.26661	0.039257	0.0040862
1416392_a_at	18.588	0.914	1.552	0.01	0.717	0.414	18.64	0.91966	1.5358	8.60E-08	0.48181	0.14034
1416393_at	103.218	9.45	3.545	0	0.02	0.192	100.07	9.1187	3.4473	1.11E-16	2.34E-05	0.0011113
1416394_at	25.558	4.588	1.851	0.01	0.131	0.374	25.702	4.707	1.8305	2.57E-09	0.0027231	0.065261
1416395_at	73.751	1.937	1.568	0.02	0.01	0.384	71.635	1.81	1.5324	6.55E-15	0.14103	0.14158
1416396_at	20.86	1.217	2.477	0.02	0.222	0.182	21.081	1.1573	2.5084	2.32E-08	0.35282	0.011087
1416397_at	11.028	0.913	0.829	0.02	0.04	0.535	11.233	0.83654	0.84326	1.09E-05	0.5343	0.6493
1416398_at	6.56	4.614	1.465	0.061	0.01	0.434	5.877	4.6976	1.5865	0.0012906	0.0027553	0.12325
1416399_a_at	26.907	16.302	4.857	0.02	0	0.222	26.231	15.722	4.7451	2.03E-09	1.31E-07	6.81E-05
1416400_at	53	0.742	1.823	0	0.263	0.374	51.318	0.7198	1.7636	5.40E-13	0.6137	0.077768
1416401_at	132.408	3.753	2.082	0.02	0.03	0.384	181.25	5.9189	2.8588	0	0.00063943	0.0045742
1416402_at	61.519	76.072	2.183	0.01	0.01	0.434	65.097	79.085	2.2474	2.35E-14	2.22E-16	0.021803
1416403_at	35.95	60.847	1.772	0.01	0.01	0.556	37.015	61.387	1.9012	3.37E-11	7.55E-15	0.054179
1416404_s_at	176.582	4.85	2.179	0	0.01	0.242	176.71	4.9371	2.2012	0	0.0020488	0.024607
1416405_at	183.578	1.959	3.538	0	0.071	0.141	191.73	1.9025	3.8304	0	0.12349	0.00046545
1416406_at	241.699	8.326	2.209	0.01	0	0.293	260.12	8.6117	2.3209	0	3.78E-05	0.018003
1416407_at	155.697	3.569	1.389	0	0	0.455	151.58	3.5717	1.3806	0	0.01186	0.20718
1416408_at	47.929	20.882	2.832	0.02	0.01	0.323	54.395	24.656	3.2464	2.53E-13	8.61E-10	0.0017822
1416409_at	10.43	25.712	3.481	0.01	0.01	0.242	10.087	24.796	3.367	2.69E-05	8.05E-10	0.0013403
1416410_at	137.094	5.533	0.897	0.01	0	0.586	205.09	8.4179	1.3563	0	4.56E-05	0.21993
1416411_at	245.391	4.503	3.076	0.01	0.01	0.182	238.42	4.2042	3.0202	0	0.0051531	0.0030746
1416412_at	73.258	11.655	1.397	0.01	0.01	0.374	73.18	11.346	1.4177	4.89E-15	3.32E-06	0.18902
1416414_at	93.48	1.95	1.159	0.02	0.01	0.485	95.831	2.2629	1.182	1.11E-16	0.073589	0.33186
1416415_a_at	93.891	5.448	1.677	0	0.01	0.364	101.12	6.2304	1.728	1.11E-16	0.00044906	0.085379
1416416_x_at	10.154	8.535	1.868	0.02	0.01	0.333	11.381	9.7699	2.0214	9.72E-06	1.29E-05	0.039467
1416417_a_at	29.659	7.664	1.953	0	0	0.222	34.599	9.7348	2.2604	7.70E-11	1.33E-05	0.02108
1416418_at	132.792	2.506	1.064	0.01	0	0.505	151.46	2.9002	1.2478	0	0.029812	0.28518
1416419_s_at	51.9	1.776	0.621	0.02	0.01	0.717	52.087	1.8504	0.63594	4.45E-13	0.13307	0.85308
1416420_a_at	33.14	1.293	1.579	0	0.091	0.354	33.264	1.2901	1.59	1.24E-10	0.29427	0.12216
1416421_a_at	33.182	5.243	1.77	0.01	0.04	0.333	31.939	5.1737	1.732	2.02E-10	0.0015362	0.084481
1416422_a_at	4.882	7.392	1.453	0.03	0.111	0.525	4.8363	7.1179	1.4266	0.0039426	0.00017074	0.18488
1416423_x_at	7.53	6.899	0.919	0	0.01	0.798	7.2588	6.7719	0.90163	0.00032602	0.00024725	0.58815
1416424_at	76.495	6.397	2.996	0.01	0.01	0.182	89.555	7.2645	3.7596	3.33E-16	0.00014633	0.00054501
1416425_at	24.898	10.028	1.747	0	0.02	0.424	24.334	9.9425	1.7256	4.77E-09	1.10E-05	0.085901
1416426_at	25.076	7.642	1.335	0.01	0	0.323	24.84	7.6435	1.3466	3.78E-09	9.88E-05	0.22519
1416427_at	30.046	2.154	0.856	0.01	0.04	0.475	29.599	2.1066	0.85796	4.99E-10	0.092083	0.63384
1416428_at	93.073	1.485	0.878	0.02	0.081	0.556	109.12	1.512	1.1597	0	0.21571	0.34894
1416429_a_at	87.315	24.045	2.775	0	0	0.283	85.364	23.751	2.7142	5.55E-16	1.34E-09	0.0065676
1416430_at	168.149	7.842	2.347	0	0.01	0.232	162.37	7.5929	2.2519	0	0.0001041	0.021551
1416431_at	192.663	10.85	8.972	0.01	0.01	0.162	185.71	10.459	8.6773	0	7.02E-06	1.16E-07
1416432_at	148.69	3.597	1.035	0.01	0	0.505	150.74	3.445	1.1033	0	0.014074	0.39494
1416433_at	17.473	3.083	1.391	0.01	0.071	0.394	16.852	2.9861	1.3461	2.42E-07	0.026442	0.22547
1416434_at	4.272	1.187	0.67	0.051	0.081	0.566	4.0969	1.1419	0.65138	0.0091218	0.36024	0.83986
1416435_at	107.242	2.198	1.416	0	0.02	0.273	103.38	2.1051	1.3698	0	0.092287	0.21277
1416436_a_at	68.744	50.353	4.847	0.01	0.01	0.152	66.947	47.723	4.7094	1.62E-14	2.19E-13	7.31E-05
1416437_a_at	95.063	1.255	1.633	0.01	0.04	0.354	92.757	1.2178	1.6022	2.22E-16	0.32499	0.11836
1416438_at	11.688	9.573	1.772	0.01	0	0.182	12.153	10.472	1.8795	5.45E-06	6.94E-06	0.057368
1416439_at	27.226	2.659	1.107	0	0.01	0.374	26.887	2.5747	1.0944	1.53E-09	0.047161	0.40255
1416440_at	1199.115	1.091	4.268	0.01	0.061	0.152	1234	1.3335	4.434	0	0.27711	0.00012786
1416441_at	2958.867	35.157	10.983	0.01	0.01	0.101	2869.9	33.885	10.657	0	1.79E-11	1.01E-08
1416442_at	119.46	2.36	1.795	0	0.091	0.333	116.31	2.3043	1.761	0	0.069347	0.078305
1416443_a_at	33.24	41.935	1.592	0.01	0	0.717	32.22	40.196	1.5461	1.82E-10	2.05E-12	0.1367
1416444_at	55.3	2.947	1.634	0.02	0.03	0.444	64.593	2.6143	1.9352	2.61E-14	0.044584	0.049537
1416445_at	316.244	10.846	7.229	0.01	0.01	0.152	306.62	10.508	7.0203	0	6.73E-06	1.25E-06
1416446_at	20.524	18.387	1.749	0	0.01	0.455	19.885	17.68	1.7063	4.35E-08	3.74E-08	0.090337
1416447_at	9.706	7.63	2.082	0	0.111	0.131	9.4122	7.3058	2.0114	4.72E-05	0.00014013	0.04052
1416448_at	8.707	2.233	1.705	0	0.02	0.333	8.4662	2.1932	1.6632	0.00010713	0.081323	0.10106
1416449_x_at	65.542	7.581	1.565	0.01	0	0.343	63.339	7.374	1.5066	3.40E-14	0.00013051	0.15116
1416450_at	12.708	0.702	1.247	0.01	0.717	0.384	12.079	0.68559	1.1996	5.76E-06	0.63801	0.31884
1416451_s_at	58.354	2.975	1.71	0.01	0.01	0.263	58.345	2.9663	1.6906	1.01E-13	0.027183	0.094112
1416452_at	242.283	6.034	1.009	0.01	0.01	0.525	298.99	7.9863	1.327	0	6.99E-05	0.23617
1416453_x_at	208.66	0.986	1.125	0.01	0.061	0.465	218.47	1.0392	1.1841	0	0.41295	0.33024
1416454_s_at	6.925	2.428	1.387	0.01	0.414	0.566	6.6919	2.3494	1.3496	0.00056538	0.065016	0.22353
1416455_a_at	194.632	30.799	5.995	0	0	0.141	197.83	31.023	5.9714	0	5.38E-11	7.00E-06
1416457_at	19.469	7.09	0.909	0.01	0.061	0.667	18.41	6.6503	0.88948	9.78E-08	0.00028216	0.60081
1416458_at	10.546	3.856	1.792	0.01	0.081	0.111	10.387	3.8306	1.7584	2.11E-05	0.0083957	0.07885
1416459_at	33.496	8.54	1.037	0	0	0.586	32.372	8.2768	1.005	1.72E-10	5.24E-05	0.48424
1416460_at	2.003	1.773	1.081	0.535	0.515	0.404	2.0443	1.814	1.019	0.11332	0.14022	0.47088
1416461_at	18.472	6.637	1.976	0	0.01	0.242	18.115	6.6518	1.9679	1.16E-07	0.00028171	0.045451
1416462_at	110.94	6.253	1.24	0	0	0.444	109	6.1957	1.1986	0	0.00046691	0.31956
1416463_at	13.298	4.006	1.365	0.01	0.02	0.303	12.897	3.8809	1.3268	3.18E-06	0.0078558	0.23624
1416465_a_at	10.275	5.813	2.641	0.01	0.101	0.051	9.805	5.1791	2.6597	3.40E-05	0.0015263	0.0075375
1416466_at	10.078	3.973	2.033	0.01	0.515	0.182	10.38	3.5038	2.25	2.13E-05	0.012997	0.021659
1416467_at	24.084	3.584	1.547	0.02	0.131	0.333	26.291	3.2333	1.7962	1.98E-09	0.018788	0.07141
1416468_at	79.629	11.396	1.247	0.01	0.03	0.515	95.164	14.294	1.7876	1.11E-16	3.49E-07	0.073033
1416469_at	345.363	2.082	2.298	0	0.01	0.242	371.23	2.4603	2.4836	0	0.055496	0.011815
1416470_a_at	539.612	5.637	3.809	0	0	0.202	549.48	5.7437	3.8993	0	0.00078254	0.0003997
1416471_at	60.736	3.708	3.505	0.01	0.04	0.152	64.174	4.3832	3.8576	2.85E-14	0.0040958	0.00043824
1416472_at	172.02	4.456	1.063	0	0.02	0.505	168.31	4.3376	0.98431	0	0.0043417	0.50437
1416473_a_at	24.724	8.545	1.982	0.02	0.04	0.404	24.763	8.2652	2.0004	3.91E-09	5.30E-05	0.041713
1416474_at	12.857	8.478	2.7	0.01	0.04	0.192	13.343	7.86	2.7566	2.33E-06	7.93E-05	0.0059035
1416475_at	12.997	11.544	4.95	0	0	0.061	12.962	11.633	4.9442	3.04E-06	2.63E-06	4.60E-05
1416476_a_at	8.878	5.903	3.393	0.01	0.303	0.051	9.8692	6.1431	3.7235	3.22E-05	0.00049544	0.00059103
1416477_at	11.191	3.301	1.993	0	0	0.121	11.069	3.1784	1.997	1.24E-05	0.020261	0.042092
1416478_a_at	45.354	5.277	1.253	0.02	0.01	0.485	55.667	6.541	1.4704	1.87E-13	0.00031805	0.16566
1416479_a_at	86.202	4.925	3.257	0.01	0.02	0.212	83.515	4.7377	3.107	7.77E-16	0.0026213	0.0024897
1416480_a_at	64.314	4.17	2.179	0	0.01	0.232	62.19	4.1004	2.1219	4.33E-14	0.0058945	0.030302
1416481_s_at	107.53	11.955	0.858	0	0	0.606	105.42	11.79	0.85261	0	2.32E-06	0.63946
1416482_at	114.388	8.568	1.731	0.02	0	0.414	122.6	8.6042	1.9012	0	3.81E-05	0.054169
1416483_at	210.291	6.482	0.982	0	0	0.515	233.43	7.6424	1.1936	0	9.90E-05	0.32324
1416484_at	145.488	4.967	2.912	0.01	0.01	0.253	140.77	4.8072	2.789	0	0.0024045	0.0054431
1416485_at	11.133	2.988	1.872	0.01	0.242	0.273	10.799	2.8358	1.8246	1.52E-05	0.032627	0.066274
1416486_at	14.009	5.05	0.69	0.01	0	0.838	15.908	5.5734	0.84749	4.31E-07	0.00095464	0.64484
1416487_a_at	1.626	1.437	0.652	0.182	0.061	0.99	1.4056	1.6247	0.70056	0.25604	0.18383	0.79486
1416488_at	208.244	80.179	2.141	0	0	0.404	201.54	77.688	2.0858	0	3.33E-16	0.033314
1416489_at	268.404	0.476	1.887	0.02	0.273	0.323	269.28	0.44424	1.9443	0	0.81397	0.048363
1416490_at	0.451	0.335	1.285	0.677	0.859	0.071	0.43538	0.31663	1.241	0.78196	0.89904	0.28974
1416491_at	99.033	2.821	1.15	0	0	0.444	96.587	2.7919	1.1351	1.11E-16	0.034702	0.36853
1416492_at	6.588	2.855	0.84	0.01	0	0.596	6.5058	2.753	0.82866	0.00068019	0.036653	0.66465
1416493_at	628.415	3.449	1.726	0.01	0.04	0.333	657.19	3.814	1.876	0	0.0085823	0.057894
1416494_at	102.502	250.425	6.522	0	0	0.141	105.96	257.95	6.7098	0	0	2.05E-06
1416495_s_at	68.758	68.128	3.724	0	0.01	0.162	66.448	65.746	3.5467	1.79E-14	3.00E-15	0.00088318
1416496_at	24.047	3.361	1.302	0	0.02	0.394	27.528	4.0884	1.421	1.17E-09	0.0059873	0.18748
1416497_at	480.178	12.144	5.814	0	0	0.152	469.35	11.797	5.6568	0	2.30E-06	1.22E-05
1416498_at	77.607	0.873	2.041	0	0.172	0.263	74.731	0.8474	1.9778	3.66E-15	0.52724	0.044277
1416499_a_at	9.494	46.943	2.796	0	0	0.697	11.319	54.368	3.0447	1.02E-05	3.89E-14	0.0028958
1416500_at	67.213	27.917	1.951	0.01	0.01	0.343	64.713	26.778	1.8772	2.55E-14	3.22E-10	0.05771
1416501_at	7.217	4.297	1.893	0.232	0.04	0.242	13.863	8.9149	4.0159	1.63E-06	2.83E-05	0.00030977
1416502_a_at	159.459	5.395	1.331	0.01	0	0.485	153.9	5.2117	1.2727	0	0.0014674	0.2689
1416503_at	235.524	16.282	5.514	0	0	0.111	249.4	17.058	5.8353	0	5.50E-08	8.88E-06
1416504_at	5.765	1.531	1.63	0.02	0.404	0.192	5.9757	1.7336	1.6947	0.0011652	0.15734	0.093122
1416505_at	29.501	3.924	1.823	0	0	0.354	28.367	3.8056	1.7742	8.22E-10	0.008679	0.075643
1416506_at	40.172	2.667	1.585	0.01	0.02	0.232	43.345	2.6009	1.7451	4.70E-12	0.045443	0.081636
1416507_at	32.987	6.275	2.055	0.02	0.01	0.212	33.454	5.6955	2.1223	1.16E-10	0.00082765	0.030268
1416508_at	171.471	6.394	3.736	0.01	0.071	0.182	191.43	7.5023	4.2357	0	0.00011428	0.00019349
1416509_at	216.415	1.417	1.87	0	0.071	0.283	209.4	1.3335	1.7483	0	0.27711	0.08096
1416510_at	4.856	4.145	2.256	0.121	0.232	0.263	4.637	4.0115	2.1787	0.0049239	0.0066184	0.026103
1416511_a_at	20.837	1.065	0.816	0.02	0.141	0.596	21.451	1.0921	0.87366	1.92E-08	0.38506	0.61736
1416512_at	4.278	7.527	0.917	0	0	0.636	4.1424	7.2825	0.8844	0.0086527	0.00014359	0.60611
1416513_at	4.959	1.426	0.793	0.273	0.182	0.889	4.8451	1.3803	0.77716	0.0039041	0.25959	0.7184
1416514_a_at	250.69	3.407	2.089	0	0.02	0.263	263.37	3.7892	2.2389	0	0.008869	0.022294
1416515_at	64.317	0.197	1.216	0.01	0.455	0.424	64.517	0.24456	1.1801	2.65E-14	0.93928	0.33328
1416516_at	46.423	1.449	2.036	0	0.051	0.263	45.647	1.4368	2.0284	2.43E-12	0.23986	0.038754
1416517_at	66.449	12.384	2.474	0	0	0.202	67.144	12.77	2.5513	1.55E-14	1.07E-06	0.0099322
1416519_at	296.135	8.799	2.15	0	0.01	0.273	319.41	9.9686	2.3046	0	1.08E-05	0.018783
1416520_x_at	218.487	13.759	2.266	0	0	0.232	236.16	15.373	2.4958	0	1.65E-07	0.011453
1416521_at	103.871	5.656	2.101	0	0	0.222	101.66	5.4896	2.0844	0	0.0010536	0.033443
1416522_a_at	13.979	11.687	1.574	0	0.03	0.202	17.708	14.9	1.8693	1.46E-07	2.28E-07	0.058917
1416523_at	20.932	18.226	2.367	0.01	0.01	0.263	21.402	18.951	2.5042	1.97E-08	1.75E-08	0.011207
1416524_at	37.721	190.603	2.082	0.01	0	0.717	37.222	182.27	2.0756	3.15E-11	0	0.034227
1416525_at	18.88	22.42	2.268	0.02	0	0.333	21.026	23.251	2.6332	2.39E-08	1.71E-09	0.008062
1416526_a_at	8.067	9.117	1.952	0.192	0.03	0.263	8	8.9652	1.9245	0.00016314	2.70E-05	0.050952
1416528_at	142.024	4.639	1.399	0	0	0.384	164.58	5.7523	1.6418	0	0.00077476	0.10684
1416529_at	567.568	3.254	2.596	0	0.02	0.232	547.92	3.1284	2.5144	0	0.021707	0.010917
1416530_a_at	236.075	2.635	4.621	0.01	0.061	0.162	229.26	2.5502	4.4877	0	0.048833	0.00011451
1416531_at	319.684	11.697	4.717	0.01	0.01	0.131	355.16	12.701	5.3957	0	1.13E-06	1.96E-05
1416532_at	166.767	43.98	5.304	0	0	0.212	180.43	47.514	5.7901	0	2.32E-13	9.61E-06
1416533_at	16.137	4.27	1.303	0.02	0.081	0.525	15.802	4.218	1.2534	4.60E-07	0.0050624	0.28145
1416534_at	27.545	2.147	0.862	0	0	0.616	27.82	2.1641	0.84821	1.03E-09	0.08479	0.64409
1416535_at	80.013	10.177	2.418	0	0.01	0.222	78.007	10.001	2.3827	2.11E-15	1.05E-05	0.015333
1416536_at	19.696	3.551	1.203	0	0.03	0.424	28.516	5.5397	2.0107	7.73E-10	0.00099321	0.040599
1416537_at	7.007	1.182	1.992	0.061	0.182	0.162	7.2274	1.2132	2.0835	0.00033596	0.32705	0.03352
1416538_at	74.929	2.5	0.932	0	0.01	0.545	77.249	2.2953	0.99661	2.33E-15	0.070246	0.49237
1416539_at	116.859	1.363	1.553	0.01	0.131	0.364	128.41	1.453	1.7615	0	0.23445	0.078209
1416540_at	2.544	1.673	1.294	0.394	0.556	0.121	2.4492	1.5798	1.2553	0.067684	0.19595	0.28016
1416541_at	19.638	3.523	1.023	0.03	0.01	0.495	19.289	3.4606	1.0167	6.01E-08	0.013779	0.47309
1416542_at	41.132	3.108	0.876	0	0.01	0.566	39.966	3.0254	0.84804	1.30E-11	0.025038	0.64427
1416543_at	673.785	12.477	1.67	0.01	0	0.394	664.29	12.247	1.6805	0	1.61E-06	0.096625
1416544_at	25.109	5.281	1.633	0.01	0	0.444	24.425	5.081	1.5786	4.57E-09	0.0017187	0.12578
1416545_at	10.004	2.223	1.981	0	0.182	0.172	9.7872	2.0992	1.9381	3.45E-05	0.093074	0.049163
1416546_a_at	212.429	1.097	1.565	0.01	0.061	0.313	236.38	1.5492	1.7361	0	0.20464	0.083584
1416547_at	37.713	2.829	2.56	0.02	0.061	0.212	40.391	3.2075	2.7882	1.14E-11	0.019466	0.0054547
1416548_at	20.792	3.616	1.905	0.01	0.01	0.354	19.81	3.493	1.8553	4.53E-08	0.013188	0.061135
1416549_at	9.369	13.931	2.003	0	0	0.354	9.172	13.646	1.995	5.79E-05	5.57E-07	0.042319
1416550_at	9.531	5.262	0.949	0.03	0.03	0.525	9.9374	5.6038	1.0504	3.05E-05	0.0009212	0.44162
1416551_at	213.58	3.341	0.915	0.01	0	0.535	228.72	3.5727	1.0598	0	0.011845	0.43315
1416552_at	6.347	0.999	0.986	0.091	0.283	0.556	6.137	0.96554	0.95679	0.00098735	0.45444	0.5317
1416553_at	278.405	2.993	1.428	0.02	0.01	0.414	275.2	2.9833	1.405	0	0.026548	0.19507
1416554_at	56.409	4.404	3.765	0	0	0.051	59.529	4.2258	4.1984	7.73E-14	0.0050113	0.00020939
1416555_at	69.287	5.066	0.765	0.01	0	0.667	70.189	4.9437	0.78953	8.55E-15	0.0020322	0.7056
1416556_at	1083.092	8.22	2.632	0.01	0.02	0.232	1055.2	8.0416	2.5707	0	6.61E-05	0.0094511
1416557_a_at	51.125	1.234	0.958	0.01	0.071	0.657	50.086	1.1452	0.92892	7.39E-13	0.35865	0.55999
1416559_at	106.725	1.281	1.281	0.01	0	0.444	104.06	1.3416	1.2331	0	0.274	0.29512
1416560_at	58.289	4.275	4.976	0.01	0.01	0.04	56.347	4.1246	4.8027	1.59E-13	0.005712	6.07E-05
1416561_at	288.345	1.592	0.881	0	0.02	0.505	419.96	2.4822	1.3484	0	0.053786	0.22419
1416562_at	523.477	1.807	2.468	0	0.02	0.222	572.18	2.1859	2.8992	0	0.082177	0.0041384
1416563_at	94.3	2.872	1.187	0.01	0	0.394	109.63	2.9493	1.5262	0	0.027835	0.14382
1416564_at	19.398	0.481	1.141	0.02	0.596	0.616	19.055	0.47723	1.1064	6.83E-08	0.79029	0.39228
1416565_at	54.773	11.141	2.229	0	0	0.323	52.903	10.764	2.157	3.63E-13	5.41E-06	0.02763
1416566_at	3.12	7.026	1.561	0.071	0.03	0.505	2.9108	6.8234	1.5161	0.037944	0.00023387	0.14758
1416567_s_at	232.45	9.412	3.878	0.02	0	0.242	238.7	9.799	3.989	0	1.26E-05	0.00032846
1416568_a_at	23.565	2.555	1.628	0.04	0.04	0.384	24.17	2.8053	1.6875	5.14E-09	0.034055	0.094877
1416569_at	313.934	22.518	6.437	0.02	0.051	0.131	303.29	21.477	6.2131	0	4.28E-09	4.63E-06
1416570_s_at	9.534	5.361	1.9	0.02	0.02	0.182	10.095	5.9211	2.0556	2.68E-05	0.00063778	0.036075
1416571_at	1.153	0.516	0.753	0.222	0.485	0.758	0.98221	0.59965	0.73818	0.43206	0.70047	0.75805
1416572_at	62.733	3.26	3.176	0.01	0.03	0.182	67.266	3.7512	3.4421	1.52E-14	0.009328	0.0011246
1416573_at	535.481	2.093	4.594	0.01	0.02	0.111	524.03	2.1418	4.4026	0	0.087547	0.00013646
1416574_at	16.344	2.309	3.786	0	0.02	0.182	16.701	2.3678	3.8299	2.65E-07	0.063324	0.00046597
1416576_at	556.923	5.664	3.403	0	0	0.182	565.31	5.5156	3.514	0	0.0010218	0.00095225
1416577_a_at	12.132	6.682	1.166	0.071	0.03	0.404	12.068	6.6831	1.1603	5.80E-06	0.00027228	0.34843
1416578_at	134.013	2.296	1.212	0.01	0	0.444	137.42	2.4776	1.241	0	0.054141	0.28974
1416579_a_at	1879.047	3.71	3.746	0	0.01	0.182	1814.8	3.598	3.6225	0	0.011447	0.00074274
1416580_a_at	20.517	6.307	2.268	0	0	0.101	20.153	6.2219	2.227	3.77E-08	0.00045339	0.022998
1416581_at	25.283	4.477	2.313	0.03	0.081	0.394	24.987	4.5037	2.2858	3.54E-09	0.0035148	0.019727
1416582_a_at	2.607	2.892	2.578	0	0.283	0.01	2.6539	2.9056	2.5441	0.052289	0.029589	0.010117
1416583_at	43.35	13.306	2.956	0.01	0	0.222	42.045	12.912	2.8693	6.90E-12	9.63E-07	0.004457
1416584_at	173.445	2.762	1.921	0.01	0.01	0.293	167.74	2.6637	1.8554	0	0.041576	0.061118
1416585_at	9.092	3.841	1.426	0	0.03	0.545	8.5114	3.6739	1.3356	0.00010291	0.010342	0.23126
1416586_at	47.42	15.388	1.465	0.01	0.01	0.505	45.832	14.83	1.4174	2.31E-12	2.40E-07	0.18918
1416587_a_at	69.715	0.863	1.75	0.02	0.141	0.283	71.617	0.72109	1.7108	6.55E-15	0.6128	0.089282
1416588_at	38.909	4.582	2.113	0	0.02	0.384	37.339	4.4085	2.0419	3.03E-11	0.0039661	0.037396
1416589_at	445.468	1.36	1.852	0	0	0.303	600.11	2.0703	2.467	0	0.097025	0.012333
1416590_a_at	48.586	2.469	1.975	0	0.131	0.242	49.384	2.6988	2.0675	8.87E-13	0.039565	0.034962
1416591_at	128.463	7.179	1.268	0.01	0.01	0.495	128.82	7.375	1.3219	0	0.00013038	0.23905
1416592_at	69.691	22.753	1.363	0.01	0	0.596	69.857	22.935	1.3791	9.10E-15	2.01E-09	0.20796
1416593_at	66.597	17.313	2.679	0	0	0.212	75.211	19.542	3.1158	3.33E-15	1.24E-08	0.0024376
1416595_at	67.138	3.829	1.232	0.02	0.02	0.505	66.107	3.5617	1.2233	1.92E-14	0.012021	0.30189
1416596_at	14.211	1.647	0.932	0	0	0.737	14.032	1.6182	0.93198	1.45E-06	0.18552	0.55686
1416597_at	2.35	0.81	1.136	0.051	0.828	0.455	2.6126	0.72782	1.2157	0.055077	0.60806	0.30723
1416598_at	137.585	1.794	0.878	0	0.01	0.606	132.61	1.7377	0.84723	0	0.15641	0.64512
1416600_a_at	189.086	14.693	5.744	0	0	0.101	227.87	18.237	7.2162	0	2.66E-08	9.28E-07
1416601_a_at	44.312	5.02	1.432	0	0.02	0.505	42.94	4.8914	1.3971	5.29E-12	0.0021671	0.19895
1416602_a_at	5.276	2.043	0.921	0	0.152	0.343	5.008	1.9634	0.87193	0.0032626	0.11314	0.61916
1416603_at	826.034	106.661	8.569	0.01	0.01	0.101	815.35	104.94	8.4904	0	0	1.49E-07
1416604_at	310.63	1.944	1.352	0	0	0.424	313.58	2.0047	1.3532	0	0.10661	0.2216
1416605_at	385.004	3.761	1.761	0	0	0.303	375.34	3.6918	1.7045	0	0.010096	0.090764
1416606_s_at	141.092	3.772	1.549	0	0.01	0.303	151.43	4.1012	1.6059	0	0.005888	0.11724
1416607_at	60.38	4.888	1.65	0.01	0.071	0.343	59.58	4.9463	1.6621	7.64E-14	0.0020258	0.10137
1416608_a_at	139.534	2.631	3.072	0	0.071	0.182	153.17	2.7867	3.3188	0	0.034953	0.0015014
1416609_at	148.63	16.882	3.157	0.01	0.01	0.242	148.16	16.945	3.1697	0	5.91E-08	0.0021407
1416610_a_at	30.28	4.267	1.442	0.01	0.04	0.434	30.02	4.0634	1.435	4.23E-10	0.006185	0.18107
1416611_at	461.928	4.493	1.486	0	0.01	0.333	449.5	4.4205	1.4508	0	0.0039062	0.17401
1416612_at	71.666	4.394	3.542	0.01	0.091	0.212	68.785	4.1106	3.4063	1.12E-14	0.0058167	0.0012224
1416613_at	3.034	0.712	0.694	0.01	0.404	0.687	3.0126	0.72115	0.6653	0.033451	0.61275	0.82754
1416614_at	25.558	3.275	2.927	0	0.131	0.303	27.482	3.5777	3.1487	1.19E-09	0.011765	0.0022517
1416615_at	28.072	3.041	1.456	0.01	0	0.384	27.2	2.9987	1.4269	1.34E-09	0.025982	0.18476
1416616_s_at	19.098	2.338	1.552	0	0.04	0.303	24.574	3.1006	2.1469	4.27E-09	0.022559	0.028375
1416617_at	462.877	5.688	3.997	0.01	0.01	0.162	460.65	5.9062	4.05	0	0.00064877	0.00028772
1416618_at	89.206	8.881	3.036	0	0	0.263	87.009	8.6608	2.9672	4.44E-16	3.61E-05	0.0034999
1416619_at	9.705	3.427	0.878	0	0	0.455	9.0675	3.4378	0.88811	6.33E-05	0.014211	0.60223
1416620_at	66.456	11.086	3.783	0.01	0.01	0.202	64.649	10.924	3.6502	2.59E-14	4.72E-06	0.00069739
1416621_at	18.453	9.06	4.678	0.02	0	0.03	17.823	8.6115	4.5225	1.37E-07	3.78E-05	0.00010663
1416622_at	10.399	2.186	1.481	0	0.424	0.232	10.723	2.0284	1.6234	1.62E-05	0.10305	0.11205
1416623_at	18.441	11.495	1.106	0	0	0.636	18.93	11.502	1.1586	7.32E-08	2.92E-06	0.3498
1416624_a_at	22.474	3.91	1.015	0	0.061	0.515	23.032	4.1005	1.0354	8.81E-09	0.0058936	0.4555
1416625_at	154.23	5.138	2.039	0.01	0.01	0.293	151.25	4.9242	2.0563	0	0.0020815	0.036008
1416627_at	1435.428	15.524	14.414	0.01	0.081	0.071	1385.8	14.82	13.866	0	2.41E-07	3.85E-10
1416628_at	20.381	11.458	2.733	0	0	0.242	19.699	10.901	2.6469	4.81E-08	4.82E-06	0.0077864
1416629_at	212.697	24.071	17.58	0.02	0.051	0.152	210.23	23.928	17.243	0	1.22E-09	2.30E-11
1416630_at	26.806	6.951	1.722	0.03	0.03	0.374	29.412	7.346	1.8022	5.38E-10	0.00013438	0.070281
1416631_at	48.442	8.191	1.823	0.01	0.01	0.242	49.461	8.4796	1.8688	8.69E-13	4.30E-05	0.059001
1416632_at	2.653	51.166	1.886	0.081	0.01	0.778	2.5813	49.147	1.7989	0.057293	1.49E-13	0.070907
1416633_a_at	83.707	6.184	2.541	0.01	0.01	0.232	86.716	5.5715	2.5944	4.44E-16	0.00095678	0.0088978
1416634_at	134.977	1.735	1.444	0	0.051	0.384	130.94	1.7038	1.4066	0	0.1642	0.19431
1416635_at	18.959	5.49	1.506	0	0.01	0.374	18.984	5.1284	1.5561	7.10E-08	0.0016228	0.13324
1416636_at	7.207	8.855	2.754	0.081	0.03	0.333	6.8186	8.5957	2.6744	0.00049913	3.84E-05	0.0072626
1416637_at	26.692	1.246	1.644	0.01	0.364	0.212	35.117	1.5302	2.0588	6.43E-11	0.21022	0.03577
1416638_at	48.886	6.784	2.487	0.02	0.01	0.202	47.672	6.6164	2.4227	1.40E-12	0.00029281	0.013827
1416639_at	3.104	0.28	0.92	0.091	0.929	0.263	2.9964	0.26722	0.88562	0.034128	0.92744	0.60483
1416640_at	137.168	1.268	1.825	0.01	0.02	0.253	132.7	1.2193	1.7562	0	0.32432	0.079291
1416641_at	107.301	3.629	0.945	0.01	0.01	0.677	128.46	4.2967	1.1894	0	0.004575	0.32628
1416642_a_at	84.639	0.646	2.672	0.01	0.303	0.182	83.414	0.6506	2.6406	7.77E-16	0.66324	0.0079123
1416643_at	0.69	1.692	0.942	0.657	0.333	0.232	0.64519	1.7521	0.92268	0.63457	0.15323	0.56639
1416645_a_at	1.257	0.241	1.194	0.697	0.848	0.152	1.1967	0.23106	1.2067	0.3326	0.94592	0.31364
1416647_at	136.087	9.385	4.139	0	0.02	0.182	131.76	9.0577	3.9984	0	2.48E-05	0.00032178
1416648_at	132.827	10.304	1.303	0.01	0.01	0.444	128.23	10.003	1.2704	0	1.05E-05	0.2704
1416651_at	12.347	5.08	0.949	0	0	0.616	12.123	4.9949	0.93387	5.57E-06	0.0019089	0.55493
1416652_at	6.403	1.389	1.356	0	0.03	0.303	6.0146	1.356	1.3685	0.0011194	0.26857	0.21347
1416653_at	36.563	6.272	2.421	0	0.051	0.232	37.531	6.17	2.4539	2.84E-11	0.00048066	0.012757
1416654_at	42.487	1.362	1.322	0.01	0.051	0.343	41.481	1.3476	1.2286	8.17E-12	0.27173	0.29823
1416655_at	134.865	1.78	2.154	0	0.051	0.273	130.88	1.7542	2.0992	0	0.15276	0.032166
1416656_at	739.838	3.75	1.323	0	0	0.374	764.64	3.5693	1.4403	0	0.011899	0.17866
1416657_at	13.356	8.884	2.117	0.02	0.01	0.404	13.467	8.2985	2.1603	2.14E-06	5.13E-05	0.02739
1416658_at	307.44	2.415	1.457	0	0	0.384	309.83	2.5774	1.5131	0	0.046979	0.1487
1416659_at	119.456	5.493	1.702	0.01	0	0.354	119.47	5.3697	1.7457	0	0.0012145	0.081499
1416660_at	31.71	8.046	2.718	0.01	0.01	0.273	30.357	7.8453	2.6511	3.70E-10	8.05E-05	0.0077042
1416661_at	4.389	11.061	3.391	0.141	0	0.091	4.0496	11.049	3.3513	0.0096375	4.25E-06	0.0013907
1416662_at	32.883	7.034	1.206	0.01	0	0.677	32.019	6.8516	1.1657	1.96E-10	0.00022688	0.34427
1416663_at	432.241	3.451	4.124	0	0.01	0.152	430.61	3.5475	4.1304	0	0.012252	0.00024202
1416664_at	2.826	0.237	0.864	0.424	0.747	0.515	2.7591	0.22955	0.80441	0.045834	0.94665	0.69008
1416665_at	35.508	55.841	4.734	0.01	0	0.364	34.445	55.741	4.7669	8.13E-11	2.78E-14	6.52E-05
1416666_at	314.835	5.204	2.54	0	0	0.232	317.84	5.4503	2.468	0	0.0011037	0.012299
1416667_at	83.928	2.843	0.873	0.01	0.01	0.545	81.02	2.741	0.83355	1.22E-15	0.037279	0.65952
1416668_at	55.35	8.604	2.76	0.01	0	0.242	54.181	8.1723	2.6984	2.66E-13	5.81E-05	0.0068357
1416669_s_at	140.139	8.019	3.801	0.01	0.01	0.141	183.55	9.7157	5.1005	0	1.35E-05	3.41E-05
1416670_at	4.083	7.876	2.614	0.02	0.01	0.121	4.6252	8.4325	2.9387	0.0049897	4.50E-05	0.0037542
1416671_a_at	5.471	10.102	1.732	0.101	0.04	0.697	6.2911	11.163	2.0665	0.00084409	3.87E-06	0.035055
1416672_s_at	6.314	6.981	2.547	0	0.03	0.283	6.1695	6.7903	2.445	0.00095508	0.00024239	0.01305
1416673_at	9.325	1.31	1.421	0.051	0.152	0.404	8.904	1.2264	1.3709	7.29E-05	0.32118	0.21219
1416674_at	24.707	1.405	1.001	0.03	0.131	0.525	23.926	1.3598	0.97252	5.76E-09	0.26716	0.51601
1416675_s_at	1.011	1.307	1.254	0.242	0.283	0	0.96633	1.2965	1.2245	0.44034	0.29169	0.30103
1416678_at	22.14	5.538	1.943	0.01	0.01	0.273	21.785	5.5301	1.9297	1.63E-08	0.0010046	0.050264
1416679_at	10.079	1.731	2.035	0	0.222	0.293	9.5125	1.6982	1.9732	4.33E-05	0.16552	0.044815
1416680_at	8.961	0.396	1.131	0.01	0.374	0.02	8.6435	0.3903	1.0901	9.16E-05	0.8515	0.40627
1416681_at	19.381	6.671	2.478	0.01	0.01	0.303	18.76	6.6135	2.4368	8.04E-08	0.00029376	0.01333
1416682_at	1.92	4.977	1.56	0.01	0.03	0.364	1.7789	4.838	1.4981	0.15916	0.0023148	0.15446
1416683_at	218.81	16.937	3.985	0	0	0.202	216.42	16.842	3.9767	0	6.30E-08	0.00033738
1416684_at	106.461	2.104	2.076	0.01	0.02	0.323	106.79	2.2432	2.1185	0	0.075692	0.030574
1416685_s_at	81.53	11.154	2.876	0.01	0.03	0.232	83.205	11.627	2.9534	8.88E-16	2.64E-06	0.0036205
1416686_at	1720.626	22.593	10.749	0	0	0.091	1670.4	22.001	10.333	0	3.25E-09	1.47E-08
1416687_at	2007.126	12.606	10.021	0	0	0.091	1935.2	12.174	9.6688	0	1.71E-06	3.26E-08
1416688_at	731.908	11.243	1.623	0.01	0	0.333	732.76	11.249	1.6265	0	3.60E-06	0.11117
1416689_at	400.137	3.649	3.599	0.02	0.051	0.172	397.89	3.5526	3.5547	0	0.012169	0.00086708
1416690_at	65.252	5.84	2.682	0.01	0.01	0.192	62.99	5.647	2.5856	3.65E-14	0.00087578	0.009099
1416691_at	27.554	2.627	0.739	0	0.01	0.899	28.191	2.9524	0.80534	8.84E-10	0.027715	0.68911
1416692_at	6.613	8.461	1.158	0.02	0.091	0.778	6.3821	8.2252	1.1472	0.00076998	5.51E-05	0.35876
1416693_at	37.115	2.547	3.734	0	0.02	0.131	35.709	2.3719	3.6236	5.24E-11	0.062955	0.00074074
1416695_at	904.745	3.207	2.48	0	0.01	0.242	885.15	2.9726	2.4549	0	0.026947	0.012721
1416696_at	247.266	7.687	4.091	0	0	0.192	239.08	7.4408	3.9543	0	0.00012178	0.00035424
1416697_at	1.329	0.49	0.688	0.051	0.646	0.899	1.4381	0.6365	0.71675	0.2457	0.6735	0.77923
1416698_a_at	494.605	2.512	3.113	0.01	0.081	0.222	480.22	2.4904	3.0169	0	0.053164	0.0030994
1416699_at	121.475	4.523	1.289	0	0	0.465	118.37	4.3731	1.2419	0	0.0041492	0.28914
1416700_at	344.887	11.27	2.954	0	0	0.202	359.91	12.163	3.171	0	1.72E-06	0.002134
1416701_at	230.42	5.303	1.134	0	0	0.475	269.65	6.6437	1.4904	0	0.0002842	0.15753
1416702_at	65.242	4.051	2.576	0.01	0.02	0.03	61.728	3.7738	2.5371	4.77E-14	0.0090524	0.0103
1416703_at	66.09	2.306	1.915	0.01	0.02	0.293	66.37	2.1387	1.8551	1.82E-14	0.087944	0.061168
1416704_at	35.229	8.735	2.849	0	0	0.222	34.825	9.0248	2.8736	7.12E-11	2.55E-05	0.004409
1416705_at	141.644	21.289	2.425	0.01	0	0.303	138.79	20.914	2.3596	0	5.79E-09	0.016281
1416706_at	172.249	11.27	2.473	0.01	0	0.242	181.61	12.271	2.5342	0	1.58E-06	0.010376
1416708_a_at	4.537	15.438	2.564	0.091	0	0.242	4.5155	15.181	2.5149	0.0056465	1.88E-07	0.010903
1416709_a_at	116.847	3.18	3.387	0.01	0.02	0.202	118.88	3.0662	3.4597	0	0.02366	0.0010797
1416710_at	39.372	13.284	1.908	0.01	0.01	0.475	38.096	12.837	1.7555	2.36E-11	1.02E-06	0.079449
1416711_at	168.97	1.974	1.107	0.01	0	0.495	175.7	1.9266	1.2096	0	0.11928	0.31155
1416712_at	21.593	6.999	1.114	0.01	0	0.283	22.853	7.0118	1.18	9.61E-09	0.0001911	0.33338
1416713_at	493.905	2.45	1.565	0	0	0.323	584.63	3.3052	2.0479	0	0.017024	0.036812
1416714_at	31.307	0.383	2.05	0.01	0.798	0.263	31.966	0.4079	2.1246	2.00E-10	0.83946	0.030088
1416716_at	24.937	1.67	1.05	0.03	0.01	0.626	24.81	1.5494	1.0092	3.83E-09	0.20458	0.48018
1416718_at	373.359	6.018	1.524	0.01	0.01	0.384	364.85	5.9471	1.4851	0	0.00061909	0.15962
1416719_a_at	198.803	2.315	1.323	0	0.02	0.434	191.71	2.2162	1.2729	0	0.078675	0.2688
1416720_at	65.087	2.098	1.081	0.01	0	0.434	63.097	2.0502	1.0479	3.57E-14	0.099859	0.44389
1416721_s_at	406.401	8.87	2.163	0.01	0.01	0.263	397.54	8.6775	2.1389	0	3.55E-05	0.028973
1416722_at	13.557	3.152	1.358	0.01	0	0.566	12.764	3.142	1.3418	3.50E-06	0.021305	0.22785
1416723_at	1243.22	12.927	1.356	0	0	0.404	1198.4	12.222	1.3108	0	1.64E-06	0.24555
1416724_x_at	1000.016	7.073	1.97	0.01	0.01	0.263	965.4	6.7875	1.9091	0	0.00024312	0.053066
1416726_s_at	10.193	5.74	2.093	0	0.01	0.414	10.821	5.9876	2.1629	1.50E-05	0.00059108	0.027204
1416727_a_at	239.582	7.28	2.098	0.01	0	0.323	240.25	7.3228	2.1365	0	0.00013767	0.029162
1416728_at	3.789	7.888	2.011	0.283	0.061	0.232	3.8472	7.864	1.9769	0.012215	7.90E-05	0.044381
1416730_at	36.984	0.819	1.428	0.01	0.152	0.354	36.735	0.83954	1.4407	3.70E-11	0.53234	0.17849
1416731_at	28.876	3.628	2.115	0	0.01	0.263	28.662	3.3747	2.1168	7.28E-10	0.015485	0.030709
1416732_at	30.4	8.456	2.539	0.02	0.02	0.212	31.329	9.421	2.7373	2.55E-10	1.77E-05	0.0061964
1416733_at	60.24	0.725	0.816	0	0.212	0.556	59.491	0.80372	0.75358	7.79E-14	0.556	0.74254
1416735_at	173.281	0.963	2.977	0	0.071	0.152	185.12	1.2887	3.1613	0	0.29486	0.0021846
1416736_at	9.035	10.028	1.621	0.02	0.01	0.313	8.7812	9.7447	1.5873	8.11E-05	1.32E-05	0.12299
1416737_at	8.047	0.79	0.997	0.061	0.101	0.414	7.8016	0.76701	0.96458	0.00019578	0.58087	0.52391
1416738_at	21.794	4.068	1.677	0	0.01	0.121	21.194	3.9772	1.6348	2.19E-08	0.0069227	0.10881
1416739_a_at	9.041	2.456	1.505	0.01	0.03	0.333	9.2616	2.4689	1.6057	5.36E-05	0.054819	0.11731
1416740_at	37.051	0.393	2.939	0	0.545	0	35.524	0.37882	2.9464	5.58E-11	0.85923	0.0036836
1416742_at	70.578	8.819	1.783	0.01	0.01	0.303	87.172	11.916	2.4114	4.44E-16	2.09E-06	0.014236
1416743_at	29.634	78.335	1.262	0	0	0.838	29.003	76.292	1.2723	6.34E-10	3.33E-16	0.26919
1416744_at	0.915	24.767	1.804	0.333	0.01	0.576	0.86006	25.058	1.7471	0.49906	7.11E-10	0.081207
1416745_x_at	21.961	99.288	2.212	0.01	0.01	0.616	21.381	96.61	2.1347	1.99E-08	0	0.029294
1416746_at	1.156	10.014	1.286	0.424	0.01	0.899	1.1114	10.208	1.3007	0.36944	8.74E-06	0.25159
1416747_at	33.489	3.951	2.574	0	0.01	0.303	32.336	3.8224	2.489	1.74E-10	0.0084873	0.011653
1416748_a_at	21.216	1.041	1.265	0.01	0.232	0.232	21.122	1.0645	1.1596	2.28E-08	0.39943	0.34899
1416749_at	403.429	3.423	2.349	0.01	0.01	0.232	395.84	3.4268	2.3182	0	0.014426	0.018129
1416750_at	32.248	2.577	1.283	0.02	0.081	0.525	32.939	2.4639	1.3509	1.40E-10	0.055208	0.22281
1416751_a_at	19.156	2.237	0.291	0.01	0.04	0.99	19.102	2.2356	0.28641	6.65E-08	0.076521	0.99751
1416753_at	156.582	1.07	1.281	0.01	0.111	0.455	177.57	1.4042	1.4452	0	0.25107	0.17648
1416754_at	205.922	5.411	2.302	0.01	0.01	0.263	213.06	5.6701	2.3381	0	0.00085251	0.017216
1416755_at	56.007	8.105	0.923	0.01	0.01	0.515	71.001	10.808	1.2155	7.33E-15	5.21E-06	0.30741
1416756_at	44.12	17.839	1.877	0.01	0.01	0.455	42.703	17.267	1.8067	5.67E-12	4.82E-08	0.069459
1416757_at	40.528	1.969	0.884	0.01	0.01	0.515	41.797	2.0422	0.95725	7.43E-12	0.10102	0.53125
1416758_at	7.521	2.247	2.485	0.03	0.222	0.101	7.7616	2.3387	2.6106	0.00020318	0.066015	0.0085381
1416759_at	4.183	1.918	0.679	0.02	0	0.768	4.1379	1.9294	0.66036	0.0086978	0.11879	0.83195
1416760_at	85.707	4.036	1.5	0.01	0.04	0.414	122.92	6.3171	2.48	0	0.00040756	0.011925
1416761_at	2.191	0.356	2.46	0.162	0.909	0.03	2.1589	0.36909	2.3655	0.0979	0.86571	0.016033
1416762_at	854.969	4.195	4.838	0.01	0	0.162	835.21	4.1903	4.7183	0	0.0052465	7.18E-05
1416763_at	23.952	0.888	1.093	0	0.101	0.424	24.812	0.91372	1.0188	3.83E-09	0.48544	0.47104
1416764_at	36.317	5.929	1.966	0.01	0.01	0.273	35.966	5.9278	1.89	4.80E-11	0.00063294	0.055804
1416765_s_at	23.081	0.769	0.585	0.01	0.202	0.798	33.687	0.9671	0.77019	1.06E-10	0.45353	0.72558
1416766_at	316.247	3.846	1.333	0.01	0.01	0.404	307.41	3.7607	1.3098	0	0.009211	0.24615
1416767_a_at	121.852	6.802	2.83	0.01	0.01	0.283	133.04	6.4181	3.1437	0	0.00036428	0.0022791
1416768_at	170.546	9.59	1.289	0	0.01	0.414	167.61	9.4615	1.2303	0	1.70E-05	0.29703
1416769_s_at	24.675	16.307	1.727	0.01	0.01	0.414	23.924	15.738	1.8093	5.77E-09	1.29E-07	0.068994
1416770_at	3.074	350.203	2.466	0.192	0.02	0.697	4.2817	439.97	3.0844	0.0073692	0	0.00263
1416771_at	3.527	24.896	3.417	0.152	0.02	0.384	6.366	44.822	6.6542	0.00078264	4.98E-13	2.24E-06
1416772_at	855.345	6.803	4.452	0	0	0.131	876.88	6.3383	4.6561	0	0.00039803	8.13E-05
1416773_at	51.796	2.237	2.404	0	0.02	0.182	50.679	1.9959	2.2443	6.35E-13	0.10796	0.021984
1416774_at	46.207	3.184	1.771	0.01	0.02	0.394	45.527	2.7357	1.7287	2.52E-12	0.037559	0.085213
1416775_at	54.632	2.442	0.675	0	0.01	0.707	59.067	2.5204	0.68361	8.56E-14	0.050946	0.81082
1416776_at	696.026	1.377	1.831	0.01	0.03	0.263	673.46	1.294	1.7319	0	0.29268	0.084496
1416777_at	1.841	0.814	0.829	0.384	0.556	0.505	1.819	0.808	0.81407	0.1512	0.55314	0.67997
1416778_at	23.464	5.383	1.28	0.02	0.03	0.545	23.57	5.2797	1.3213	6.81E-09	0.0013524	0.23943
1416779_at	3.535	13.434	2.2	0	0	0.354	3.7326	14.049	2.4212	0.013987	4.16E-07	0.013878
1416780_at	175.262	4.157	2.265	0.01	0.01	0.242	169.35	4.0608	2.2086	0	0.0062056	0.024137
1416781_at	91.426	4.309	2.489	0	0	0.222	91.759	4.3084	2.4315	2.22E-16	0.0045067	0.013515
1416782_s_at	213.591	1.803	1.442	0	0	0.424	208.87	1.745	1.3997	0	0.15478	0.19767
1416783_at	328.317	0.223	1.491	0	0.616	0.303	494.93	0.54226	2.1905	0	0.74273	0.025304
1416785_at	179.307	1.535	0.778	0	0.03	0.525	197.27	1.3598	0.91041	0	0.26716	0.57905
1416786_at	100.091	1.98	1.994	0	0	0.212	97.271	1.9783	1.9092	1.11E-16	0.11074	0.053043
1416787_at	1.018	2.185	1.712	0.404	0.01	0.131	1.0074	2.1358	1.657	0.41922	0.088312	0.10271
1416788_a_at	27.03	12.496	3.219	0.03	0.02	0.242	28.634	13.583	3.4532	7.37E-10	5.83E-07	0.0010961
1416789_at	26.549	8.865	3.105	0.03	0.01	0.263	26.612	8.9878	3.1371	1.72E-09	2.65E-05	0.0023154
1416790_a_at	102.099	2.265	3.112	0.01	0.232	0.253	99.144	2.2117	3.011	1.11E-16	0.079188	0.0031442
1416791_a_at	80.557	3.72	1.368	0.01	0.03	0.434	80.421	3.7506	1.3989	1.33E-15	0.0093362	0.19805
1416792_at	81.441	4.054	2.454	0	0.04	0.232	86.029	4.38	2.5879	5.55E-16	0.0041127	0.0090459
1416793_at	21.094	4.178	4.459	0	0.131	0.02	20.415	4.0466	4.3161	3.28E-08	0.0063222	0.00016336
1416794_at	4.469	7.92	2.601	0.01	0.01	0.192	5.0078	8.8344	3.0555	0.0032632	3.06E-05	0.0028212
1416795_at	20.777	1.064	1.135	0.01	0.293	0.626	20.087	1.0032	1.082	3.91E-08	0.43284	0.41333
1416796_at	75.243	0.901	1.926	0.01	0.131	0.192	71.928	0.84503	1.8657	6.22E-15	0.52878	0.059481
1416797_at	67.759	1.722	1.253	0.01	0.01	0.535	65.578	1.5859	1.1947	2.13E-14	0.19424	0.32243
1416799_at	1.039	7.775	2.025	0.485	0.273	0.192	1.01	7.3406	1.9599	0.41791	0.00013514	0.046418
1416800_at	2.134	5.846	2.071	0.131	0.333	0.717	2.0524	5.4497	2.0078	0.11216	0.0011045	0.040906
1416801_at	2.857	4.869	2.867	0.051	0.03	0.071	2.7723	5.3809	3.0791	0.045089	0.0011985	0.0026637
1416802_a_at	22.142	0.129	1.374	0	0.828	0.333	21.624	0.1168	1.3428	1.76E-08	0.98769	0.22725
1416803_at	703.296	2.913	4.485	0	0.04	0.152	681.25	2.8657	4.3513	0	0.031285	0.00015181
1416804_at	70.749	15.352	1.43	0.01	0.01	0.404	68.614	14.55	1.3899	1.17E-14	2.91E-07	0.20253
1416805_at	11.911	0.676	0.817	0	0.384	0.545	11.41	0.58165	0.78675	9.50E-06	0.71372	0.70848
1416806_at	3.295	1.062	0.883	0.01	0.081	0.465	3.133	1.0296	0.83884	0.028845	0.41818	0.65394
1416807_at	267.518	2.367	1.505	0.01	0.03	0.394	272.87	2.4469	1.5842	0	0.056568	0.12399
1416808_at	331.763	26.533	4.947	0.01	0.01	0.162	320.62	25.751	4.8019	0	5.15E-10	6.08E-05
1416809_at	1.01	0.93	0.971	0.354	0.636	0.263	0.99041	0.8771	0.92424	0.42784	0.50823	0.56479
1416810_at	60.563	2.512	1.535	0	0	0.343	99.572	3.4118	2.7305	1.11E-16	0.014722	0.0063043
1416811_s_at	95.57	7.431	1.255	0.01	0.01	0.444	98.852	8.2284	1.298	1.11E-16	5.50E-05	0.25323
1416812_at	43.164	4.522	1.282	0.01	0	0.424	41.714	4.3868	1.2546	7.62E-12	0.0040773	0.28065
1416813_at	21.987	4.053	1.214	0	0	0.414	21.586	4.0708	1.1682	1.80E-08	0.0061259	0.34235
1416814_at	18.451	4.179	1.202	0.02	0.02	0.414	17.992	4.022	1.1809	1.24E-07	0.0065285	0.33267
1416815_s_at	37.783	17.925	1.456	0.01	0.01	0.444	46.47	21.458	1.8757	1.94E-12	4.32E-09	0.05794
1416816_at	709.427	4.807	1.664	0.01	0.051	0.343	814.38	4.7683	1.8625	0	0.0025234	0.05999
1416817_at	41.051	0.532	2.394	0.02	0.626	0.232	40.917	0.50942	2.4215	9.70E-12	0.76685	0.013868
1416818_at	9.972	9.304	3.46	0.03	0.02	0.121	10.786	10.282	3.8531	1.54E-05	8.19E-06	0.00044259
1416819_at	11.641	10.523	2.91	0.02	0.01	0.081	12.173	11.685	3.1634	5.37E-06	2.52E-06	0.0021733
1416821_at	4.045	2.131	2.032	0.091	0.131	0.232	4.2733	1.9997	2.1413	0.0074409	0.10737	0.028791
1416822_at	7.673	1.942	1.018	0.02	0.071	0.465	7.5305	1.7945	0.98634	0.00025207	0.14419	0.50238
1416823_a_at	83.676	0.711	0.717	0.01	0.091	0.646	146.13	1.5278	1.7861	0	0.21093	0.07333
1416824_at	216.544	27.484	2.64	0.01	0	0.313	209.36	26.373	2.5528	0	3.87E-10	0.0098951
1416825_at	120.939	4.393	1.868	0	0	0.354	117.83	4.3227	1.809	0	0.004425	0.069052
1416826_a_at	242.141	5.435	1.878	0.01	0.02	0.253	250.83	5.4704	1.993	0	0.0010778	0.042535
1416827_at	1.666	1.416	1.557	0.374	0.101	0.141	1.5839	1.3624	1.5064	0.20417	0.26619	0.15125
1416828_at	93.722	2.746	1.549	0.01	0.03	0.354	90.572	2.6388	1.4906	2.22E-16	0.043066	0.15744
1416829_at	87.197	2.047	1.58	0	0.081	0.394	84.123	1.9567	1.5215	7.77E-16	0.11423	0.14554
1416830_at	850.241	10.56	3.758	0.01	0.02	0.152	988.86	10.907	4.6538	0	4.79E-06	8.17E-05
1416831_at	14.089	2.597	1.288	0	0.01	0.182	13.908	2.4197	1.2727	1.58E-06	0.058803	0.26891
1416832_at	51.797	2.37	1.462	0.01	0	0.444	49.921	2.2867	1.4089	7.71E-13	0.071117	0.19323
1416833_at	11.906	0.753	0.985	0.02	0.343	0.384	11.481	0.72535	0.92947	9.00E-06	0.6098	0.55943
1416834_x_at	38.051	4.858	1.49	0	0.04	0.414	38.125	4.9811	1.4576	2.34E-11	0.0019412	0.1711
1416835_s_at	25.878	17.176	2.812	0	0	0.263	28.814	19.277	3.2261	6.85E-10	1.45E-08	0.0018703
1416836_at	765.668	11.198	5.8	0.01	0.02	0.152	769.83	11.511	5.7476	0	2.90E-06	1.04E-05
1416837_at	13.557	4.563	1.217	0.02	0.02	0.414	12.841	4.4162	1.1797	3.31E-06	0.0039273	0.33354
1416838_at	60.715	18.5	3.021	0.01	0.03	0.263	59.293	18.052	2.911	8.14E-14	2.98E-08	0.0040201
1416839_at	7.438	35.205	1.369	0.01	0	0.889	7.4049	33.837	1.3717	0.00028377	1.83E-11	0.2118
1416840_at	190.464	4.416	2.599	0	0.01	0.212	198.28	5.0063	2.7455	0	0.0018824	0.00607
1416841_at	35.094	15.214	2.446	0.01	0.01	0.253	37.163	15.806	2.5891	3.21E-11	1.24E-07	0.0090186
1416842_at	235.355	4.683	2.926	0.01	0.01	0.212	240.78	4.9927	2.9736	0	0.001914	0.0034459
1416843_at	162.188	5.257	3.131	0	0.01	0.192	156.71	5.0219	3.0291	0	0.001847	0.0030081
1416844_at	155.123	2.489	0.694	0.01	0.01	0.556	201.73	3.6363	0.91357	0	0.010874	0.57578
1416845_at	185.174	14.184	2.184	0	0	0.283	181.9	14.123	2.1907	0	3.94E-07	0.025291
1416846_a_at	76.777	1.306	0.6	0.01	0.071	0.879	74.406	1.2891	0.58323	3.89E-15	0.2947	0.89436
1416848_at	12.507	9.881	2.57	0.01	0.01	0.051	12.149	9.7053	2.5098	5.46E-06	1.37E-05	0.011046
1416849_at	50.748	1.071	1.569	0	0.081	0.374	51.184	1.1946	1.6282	5.58E-13	0.33543	0.11068
1416850_s_at	42.451	6.068	1.655	0	0	0.384	42.041	6.1532	1.6742	6.90E-12	0.00048982	0.098231
1416851_at	5.478	6.135	3.424	0.131	0.01	0.202	5.2745	5.9424	3.3101	0.0024418	0.00062239	0.0015323
1416852_a_at	874.43	1.793	0.819	0	0.01	0.667	847.22	1.7621	0.79793	0	0.15105	0.69684
1416853_at	572.628	2.356	0.569	0.01	0	0.768	557.31	2.324	0.52263	0	0.067419	0.93332
1416854_at	1.892	0.534	1.502	0.071	0.838	0.121	1.8315	0.50289	1.4544	0.1488	0.77162	0.17248
1416855_at	40.297	9.512	3.496	0.01	0.04	0.172	39.415	9.3741	3.3783	1.55E-11	1.85E-05	0.0013052
1416856_at	683.617	3.851	2.848	0	0	0.253	692.45	3.8967	2.8461	0	0.007694	0.004721
1416857_at	151.949	10.912	3.345	0	0	0.131	176.44	13.28	3.8267	0	7.31E-07	0.00046927
1416858_a_at	67.674	5.858	2.236	0	0.03	0.253	69.294	5.5011	2.1287	1.02E-14	0.0010394	0.029761
1416859_at	89.702	6.137	1.641	0	0.01	0.414	88.95	6.0265	1.5547	3.33E-16	0.00056544	0.13372
1416860_s_at	9.363	4.992	1.328	0	0.01	0.626	10.633	5.2147	1.2915	1.74E-05	0.0014622	0.25719
1416861_at	74.702	1.584	0.688	0	0	0.657	72.179	1.4899	0.66849	5.88E-15	0.22256	0.82466
1416862_at	61.86	1.068	1.104	0.01	0.051	0.495	60.672	1.064	1.0973	6.01E-14	0.39967	0.4001
1416863_at	56.498	13.995	2.04	0	0	0.323	57.818	14.675	2.1379	1.13E-13	2.67E-07	0.02905
1416864_at	44.797	1.456	1.317	0.01	0.283	0.424	53.037	1.3584	1.612	3.52E-13	0.26768	0.11542
1416865_at	13.763	48.148	1.413	0.01	0.01	0.828	14.673	48.709	1.4907	9.48E-07	1.67E-13	0.15738
1416866_at	469.841	5.453	3.564	0.02	0.01	0.242	463.62	5.5247	3.5565	0	0.0010109	0.0008635
1416867_at	104.78	4.612	1.828	0.01	0	0.364	101.87	4.4304	1.7629	0	0.0038573	0.077929
1416868_at	321.088	2.439	2.847	0	0.02	0.212	309.71	2.3132	2.7563	0	0.068468	0.005909
1416869_x_at	5.694	1.628	1.071	0.02	0.232	0.283	5.7551	1.5647	1.0932	0.0014654	0.20018	0.40362
1416870_at	13.951	3.318	2.023	0	0.01	0.101	13.605	3.2354	1.9685	1.94E-06	0.018733	0.045374
1416871_at	2.991	1.315	1.166	0.061	0.172	0.384	2.9391	1.3035	1.1398	0.036635	0.28887	0.36467
1416872_at	72.825	5.073	1.711	0.01	0	0.242	90.161	6.9269	2.2755	3.33E-16	0.00020924	0.020261
1416873_a_at	14.389	0.936	0.964	0.091	0.061	0.444	13.971	0.85005	0.95282	1.51E-06	0.52552	0.5357
1416874_a_at	20.216	0.783	1.12	0	0.131	0.525	21.298	0.90967	0.97933	2.08E-08	0.48792	0.50926
1416875_at	82.032	4.47	2.406	0	0.01	0.152	82.403	4.5938	2.4033	9.99E-16	0.0031375	0.014536
1416876_at	6.636	1.621	1.392	0	0.04	0.242	6.3693	1.5263	1.3469	0.00078001	0.2114	0.225
1416877_a_at	67.813	6.453	1.807	0.01	0	0.323	69.125	6.7685	1.6961	1.05E-14	0.00024817	0.092771
1416878_at	12.891	7.346	1.066	0	0.02	0.646	12.529	7.4204	1.1435	4.14E-06	0.00012438	0.36173
1416879_at	2.55	3.089	1.825	0.02	0.051	0.172	2.4403	2.9686	1.7656	0.068457	0.027098	0.077367
1416880_at	25.32	4.697	1.877	0	0.03	0.242	24.614	4.7904	1.8794	4.19E-09	0.0024551	0.057373
1416881_at	72.633	13.91	5.59	0.03	0	0.121	78.201	15.909	6.2321	2.00E-15	1.15E-07	4.49E-06
1416882_at	178.838	2.363	0.66	0	0	0.606	260.83	3.3706	1.4022	0	0.015571	0.19642
1416883_at	21.882	5.645	0.862	0.02	0.01	0.717	21.157	5.4717	0.83556	2.24E-08	0.0010761	0.6574
1416884_at	8.397	10.316	2.917	0.03	0.071	0.202	8.8374	10.095	2.9975	7.72E-05	9.65E-06	0.0032499
1416885_at	318.73	9.09	2.076	0.01	0	0.303	318.61	9.2766	2.0898	0	2.02E-05	0.032965
1416886_at	4.451	0.768	1.158	0	0.667	0.576	4.5547	0.89071	1.1876	0.005402	0.49967	0.32767
1416887_at	0.997	0.597	0.809	0.535	0.667	0.253	0.90268	0.57471	0.81487	0.47482	0.71883	0.67913
1416888_at	36.968	2.055	1.306	0.02	0.03	0.394	37.935	2.3218	1.3414	2.49E-11	0.067635	0.22807
1416889_at	1.255	2.204	1.492	0.172	0.051	0.313	1.5581	2.4138	1.6334	0.211	0.059303	0.10918
1416890_at	19.081	7.802	2.052	0.02	0	0.242	19.38	7.7081	1.9322	5.71E-08	9.25E-05	0.049932
1416891_at	30.318	4.597	2.696	0.01	0.03	0.273	32.925	5.0118	2.9131	1.40E-10	0.0018699	0.0039993
1416892_s_at	6.845	4.964	1.545	0.01	0.01	0.384	6.5007	4.8151	1.4647	0.00068368	0.002381	0.16804
1416893_at	6.408	6.008	1.474	0.02	0.03	0.283	6.738	7.6041	1.6917	0.00054024	0.00010291	0.093861
1416894_at	93.732	0.848	1.177	0	0.121	0.424	96.089	0.59076	1.1864	1.11E-16	0.70702	0.32857
1416895_at	128.082	1.295	2.404	0.01	0.051	0.283	123.73	1.2538	2.3299	0	0.30936	0.017587
1416896_at	34.432	8.404	2.776	0	0	0.141	32.48	8.2014	2.6611	1.65E-10	5.64E-05	0.007511
1416897_at	297.556	5.627	2.162	0	0.01	0.313	290.45	5.3437	2.1476	0	0.0012528	0.028319
1416900_s_at	355.497	12.573	3.478	0.01	0.01	0.172	344.78	12.223	3.3444	0	1.64E-06	0.0014133
1416901_at	1026.5	12.155	5.267	0.01	0.01	0.131	1045.1	11.671	5.4462	0	2.55E-06	1.79E-05
1416902_a_at	110.052	4.914	1.988	0	0	0.263	110.37	5.0074	1.9939	0	0.0018799	0.042434
1416903_at	481.596	8.456	3.636	0	0.01	0.202	471.11	8.2951	3.5246	0	5.15E-05	0.00092917
1416904_at	10.164	4.257	1.532	0	0.242	0.374	9.8365	4.155	1.4898	3.31E-05	0.0054911	0.15776
1416906_at	24.685	3.41	0.892	0	0.02	0.455	24.123	3.3534	0.85417	5.26E-09	0.01594	0.63782
1416907_at	45.254	7.009	4.396	0	0.091	0.081	48.379	6.5328	4.7746	1.16E-12	0.00032095	6.42E-05
1416908_s_at	67.53	23.761	2.661	0	0	0.192	68.185	24.1	2.7161	1.27E-14	1.13E-09	0.0065366
1416909_at	16.175	8.619	1.811	0.02	0.01	0.253	16.588	8.8349	1.7897	2.84E-07	3.06E-05	0.072637
1416910_at	60.784	7.341	3.345	0.01	0.03	0.242	70.145	7.8992	3.9903	8.66E-15	7.63E-05	0.00032752
1416911_a_at	17.473	10.586	1.68	0	0	0.414	18.547	10.5	1.7691	9.06E-08	6.78E-06	0.076658
1416912_at	45.352	5.887	0.992	0.01	0.01	0.606	54.019	6.5993	1.1159	2.77E-13	0.00029836	0.38434
1416914_s_at	21.891	64.78	1.006	0	0	0.909	21.073	62.503	0.96906	2.33E-08	5.88E-15	0.51944
1416915_at	43.213	2.81	0.791	0.01	0.02	0.657	41.889	2.7499	0.77167	7.23E-12	0.036813	0.72406
1416916_at	48.347	1.388	0.6	0	0.04	0.636	46.725	1.3426	0.57972	1.81E-12	0.27362	0.89688
1416917_at	35.224	4.134	1.895	0.01	0.01	0.343	33.969	3.9961	1.8336	9.63E-11	0.0067527	0.064725
1416918_at	724.465	2.996	1.667	0.01	0.01	0.313	756.55	3.1115	1.5001	0	0.02222	0.15367
1416919_a_at	22.638	0.979	1.495	0.01	0.192	0.253	22.023	0.97538	1.4544	1.44E-08	0.44872	0.17245
1416920_at	91.023	2.591	0.704	0.01	0.01	0.667	88.082	2.5136	0.68191	4.44E-16	0.051438	0.81239
1416921_x_at	33.461	2.938	0.684	0.01	0	0.727	34.591	3.0671	0.62732	7.72E-11	0.02363	0.86026
1416922_a_at	15.119	12.705	2.758	0.01	0.01	0.303	14.915	12.133	2.684	8.10E-07	1.76E-06	0.0070887
1416923_a_at	55.945	10.224	2.168	0.01	0	0.313	53.565	9.8163	2.096	3.09E-13	1.24E-05	0.032431
1416924_at	9.656	4.821	2.448	0.03	0.071	0.343	9.3453	4.6485	2.3712	4.99E-05	0.0029298	0.015798
1416925_at	55.947	3.316	1.341	0.01	0.01	0.424	57.085	3.7316	1.41	1.34E-13	0.0095753	0.1927
1416926_at	971.286	4.785	1.754	0.01	0.04	0.384	940.16	4.669	1.7112	0	0.0028557	0.089206
1416927_at	592.427	24.267	10.192	0.01	0	0.081	680.61	27.913	12.021	0	1.95E-10	2.31E-09
1416928_at	97.208	0.603	1.239	0.01	0.141	0.374	97.462	0.57576	1.2901	1.11E-16	0.71806	0.25804
1416929_at	1.235	3.325	1.041	0.051	0.677	0.929	1.221	3.17	1.0115	0.32272	0.020496	0.47802
1416930_at	0.086	1.94	0.859	0.929	0	0.657	0.08206	1.8777	0.82055	0.98729	0.12795	0.67317
1416931_at	21.418	3.808	0.895	0.01	0.01	0.909	20.88	3.7069	0.8882	2.58E-08	0.0098953	0.60213
1416932_at	24.391	2.222	2.712	0	0.323	0.172	23.667	2.1541	2.6281	6.51E-09	0.086012	0.0081676
1416933_at	420.585	6.04	4.985	0.01	0.01	0.141	441.67	6.5357	5.2167	0	0.00031991	2.73E-05
1416934_at	18.699	9.808	0.66	0	0	0.879	18.099	9.1882	0.63451	1.17E-07	2.19E-05	0.85429
1416935_at	184.711	5.227	0.953	0	0	0.606	287.72	8.8502	2.0476	0	3.01E-05	0.03684
1416936_at	160.367	4.697	2.475	0.02	0	0.283	209.55	6.0361	3.545	0	0.00055934	0.00088655
1416937_at	439.181	1.846	1.768	0.01	0.01	0.313	428.28	1.7414	1.7449	0	0.1556	0.081675
1416938_at	36.645	1.628	1.526	0.01	0.02	0.182	38.615	1.8706	1.6353	2.00E-11	0.12928	0.10865
1416939_at	40.861	2.389	3.096	0.01	0.091	0.192	46.584	3.0848	3.4724	1.88E-12	0.023058	0.0010482
1416940_at	131.67	0.763	0.691	0	0.091	0.606	128.78	0.73834	0.67139	0	0.6007	0.82204
1416941_s_at	21.962	0.522	0.826	0.02	0.242	0.505	22.996	0.56886	0.82646	8.96E-09	0.72314	0.66696
1416942_at	698.359	1.895	2.342	0	0.02	0.222	680.52	1.7438	2.3077	0	0.15506	0.018631
1416943_at	9.791	4.089	2.174	0	0.535	0.212	9.8916	3.8005	2.1799	3.16E-05	0.008737	0.026023
1416944_a_at	2.582	5.286	0.706	0.061	0.01	0.616	2.5496	4.8082	0.71399	0.059622	0.0024014	0.78192
1416945_at	14.378	4.385	1.631	0.01	0.02	0.424	13.78	4.0671	1.5573	1.72E-06	0.0061549	0.13285
1416946_a_at	14.536	82.692	3.574	0.01	0.01	0.444	14.687	81.474	3.6246	9.40E-07	1.11E-16	0.00073919
1416947_s_at	26.182	180.407	1.858	0.01	0.01	0.788	25.356	173.95	1.8027	2.99E-09	0	0.070195
1416948_at	21.687	4.285	1.198	0.01	0	0.364	21.623	4.3509	1.2121	1.76E-08	0.0042683	0.30982
1416949_s_at	437.669	6.143	4.375	0	0	0.152	447.51	6.2126	4.4866	0	0.00045812	0.00011476
1416950_at	72.654	1.271	1.041	0	0.091	0.475	69.918	1.2296	0.95023	8.99E-15	0.31979	0.53831
1416951_a_at	70.881	7.319	2.561	0.01	0.01	0.192	73.747	6.778	2.6497	4.44E-15	0.00024562	0.0077305
1416952_at	140.14	3.958	1.289	0	0.01	0.434	136.13	3.7652	1.2332	0	0.0091561	0.29507
1416953_at	60.635	2.83	3.653	0	0.02	0.091	58.248	2.7389	3.5795	1.03E-13	0.037388	0.00081914
1416954_at	13.224	1.515	1.597	0.04	0.394	0.303	12.8	1.4604	1.5477	3.41E-06	0.23202	0.13615
1416955_at	5.563	0.603	0.823	0.02	0.182	0.485	5.4486	0.66999	0.81064	0.0020259	0.64922	0.68357
1416956_at	590.144	6.398	1.578	0.01	0.01	0.283	698.21	8.1675	2.0745	0	5.84E-05	0.034322
1416957_at	0.971	1.426	1.022	0.707	0.626	0.404	0.94566	1.3951	0.99702	0.45131	0.25429	0.49196
1416958_at	137.534	3.095	0.974	0	0.01	0.525	138.43	3.1553	1.0364	0	0.020915	0.45451
1416959_at	11.762	4.489	2.335	0.141	0.03	0.192	22.015	9.2373	4.9426	1.45E-08	2.10E-05	4.62E-05
1416960_at	65.992	2.85	1.372	0	0.02	0.424	64.192	2.7717	1.3709	2.84E-14	0.035699	0.21218
1416963_at	71.026	2.821	1.459	0.02	0.01	0.374	69.116	2.7192	1.3783	1.05E-14	0.038443	0.20837
1416964_at	37.196	2.858	2.364	0.01	0.061	0.273	36.118	2.8425	2.3108	4.56E-11	0.03232	0.018484
1416965_at	22.914	6.435	1.556	0.01	0.01	0.313	27.42	7.7531	1.8531	1.22E-09	8.84E-05	0.061483
1416966_at	66.774	4.863	4.268	0.01	0.03	0.121	68.69	4.5082	4.5024	1.14E-14	0.0034951	0.00011112
1416967_at	55.374	0.367	1.528	0.01	0.222	0.364	70.063	0.84678	2.3157	8.77E-15	0.52764	0.018247
1416968_a_at	1511.807	6.229	5.003	0	0.03	0.121	1459.5	6.028	4.833	0	0.00056451	5.72E-05
1416970_a_at	13.771	9.666	1.651	0.02	0.02	0.374	13.506	9.7255	1.6393	2.08E-06	1.34E-05	0.10754
1416971_at	61.089	10.745	2.054	0.01	0.01	0.283	59.121	10.318	1.994	8.46E-14	7.93E-06	0.042421
1416972_at	44.255	1.538	0.823	0.01	0.04	0.505	80.341	4.039	1.7625	1.33E-15	0.0063847	0.077999
1416973_at	25.811	10.497	1.834	0.01	0	0.121	25.174	10.267	1.7849	3.25E-09	8.30E-06	0.073554
1416974_at	29.48	5.336	1.365	0.01	0.03	0.444	29.617	5.2299	1.4106	4.96E-10	0.0014357	0.19239
1416975_at	13.288	2.425	1.675	0.01	0.071	0.303	12.789	2.3438	1.6188	3.44E-06	0.065535	0.11341
1416976_at	3.999	2.145	1.122	0.081	0.343	0.515	3.8636	2.0111	1.0856	0.011982	0.10563	0.41021
1416977_at	3.067	2.594	0.877	0.03	0.01	0.566	2.8402	2.4957	0.85189	0.041427	0.052765	0.64022
1416978_at	69.035	6.249	3.976	0.01	0.01	0.162	66.218	5.6709	3.9089	1.88E-14	0.00085169	0.00039136
1416979_at	10.784	0.399	1.24	0.01	0.343	0.202	10.418	0.36527	1.2028	2.06E-05	0.86823	0.31647
1416981_at	464.007	3.125	1.76	0.01	0.03	0.293	447.32	3.0026	1.701	0	0.025843	0.091597
1416982_at	94.34	0.889	1.999	0.01	0.202	0.313	93.572	0.67456	1.9364	2.22E-16	0.64593	0.04938
1416983_s_at	287.024	0.632	0.9	0	0.162	0.515	278.07	0.63625	0.87641	0	0.67368	0.61447
1416984_at	28.332	7.838	1.35	0.01	0.01	0.535	28.022	7.647	1.3146	9.48E-10	9.85E-05	0.24334
1416985_at	361.137	5.881	1.234	0	0	0.414	395.32	6.6663	1.4429	0	0.00027729	0.17753
1416986_a_at	209.432	6.621	1.532	0	0	0.394	222.89	6.7548	1.7116	0	0.00025186	0.089099
1416987_at	1.302	1.514	0.975	0.263	0.03	0.465	1.2136	1.4753	0.96356	0.32566	0.2272	0.52493
1416988_at	50.939	39.276	6.47	0.01	0.01	0.071	52.068	39.625	6.5658	4.47E-13	2.46E-12	2.58E-06
1416989_at	26.955	1.638	1.023	0	0.131	0.535	27.604	1.7825	1.0572	1.13E-09	0.1467	0.43542
1416990_at	9.336	5.62	0.892	0.01	0.01	0.909	9.1161	5.5776	0.89516	6.07E-05	0.00094991	0.59488
1416991_at	9.705	12.354	0.996	0.01	0	0.717	9.8242	12.421	0.99409	3.34E-05	1.41E-06	0.49481
1416992_at	83.883	1.527	0.852	0.01	0.01	0.586	84.17	1.5913	0.89032	7.77E-16	0.19277	0.59993
1416993_at	72.362	2.746	0.874	0	0.01	0.657	70.039	2.553	0.84634	8.88E-15	0.048635	0.64605
1416994_at	34.417	3.592	3.265	0	0.091	0.04	33.418	3.4977	3.1341	1.17E-10	0.013104	0.0023324
1416996_at	252.435	3.447	2.583	0	0.02	0.212	244.39	3.2537	2.4921	0	0.018267	0.011559
1416997_a_at	221.9	3.475	1.134	0	0	0.404	379.97	5.2311	2.3253	0	0.0014336	0.017799
1416998_at	9.837	9.81	3.808	0.03	0.081	0.081	10.505	9.6678	4.1839	1.92E-05	1.41E-05	0.00021593
1416999_at	63.348	5.72	5.673	0.01	0.01	0.01	63.924	5.9069	5.6873	3.00E-14	0.00064829	1.15E-05
1417000_at	6.446	5.232	1.158	0.01	0	0.465	6.2621	5.0215	1.1219	0.00086928	0.0018479	0.37933
1417001_a_at	37.815	2.261	1.057	0	0.03	0.525	37.327	2.1366	1.0539	3.04E-11	0.088201	0.43844
1417002_at	16.42	6.35	2.541	0.02	0.01	0.253	16.387	6.536	2.5676	3.21E-07	0.0003198	0.0095272
1417003_at	8.431	4.883	1.197	0.01	0	0.697	8.4304	4.8303	1.2862	0.0001106	0.0023369	0.26044
1417004_at	79.202	2.552	1.558	0.01	0.01	0.414	113.26	4.1969	2.3413	0	0.0052018	0.017073
1417005_at	629.704	84.788	7.303	0	0	0.111	609.56	82.109	7.0931	0	1.11E-16	1.12E-06
1417006_at	5.855	6.329	3.642	0	0.02	0.121	5.8572	6.0202	3.5559	0.0013174	0.00056952	0.00086466
1417007_a_at	85.358	7.333	1.525	0.01	0	0.364	85.16	7.4637	1.4608	6.66E-16	0.00011893	0.16974
1417008_at	20.276	8.39	1.918	0	0	0.303	19.616	8.0927	1.8564	5.03E-08	6.28E-05	0.060958
1417009_at	94.177	0.398	1.069	0.01	0.323	0.465	90.817	0.40511	1.0425	2.22E-16	0.84138	0.44891
1417010_at	2590.322	8.619	3.645	0	0	0.081	2649.8	8.9837	3.7805	0	2.66E-05	0.00052012
1417011_at	319.769	15.297	3.596	0.01	0.01	0.202	353.12	17.083	3.8504	0	5.42E-08	0.00044529
1417012_at	462.698	28.362	2.977	0.01	0.01	0.212	455.43	26.53	2.9456	0	3.60E-10	0.0036912
1417013_at	107.372	7.323	3.432	0.01	0.01	0.121	110.91	7.8026	3.5737	0	8.41E-05	0.00083009
1417014_at	100.937	4.458	3.478	0.01	0.01	0.162	98.795	4.2466	3.4074	1.11E-16	0.0048791	0.0012195
1417015_at	17.247	0.139	0.452	0.04	0.97	0.949	30.151	0.63443	1.2302	4.01E-10	0.67501	0.29713
1417016_at	14.093	0.333	2.442	0.01	0.859	0.101	13.572	0.31531	2.4122	1.99E-06	0.89984	0.014205
1417018_at	311.827	19.993	12.732	0.02	0.01	0.131	314.2	20.256	12.916	0	8.30E-09	9.44E-10
1417019_a_at	0.424	0.755	0.779	0.616	0.293	0.333	0.34578	0.7397	0.77308	0.84483	0.59975	0.72261
1417022_at	192.97	2.09	0.475	0.01	0.04	0.848	333.17	3.3809	0.84152	0	0.015354	0.65112
1417023_a_at	142.093	14.242	13.434	0	0.071	0.091	137.17	13.734	12.992	0	5.23E-07	8.77E-10
1417024_at	31.84	5.851	2.193	0.01	0.04	0.293	52.099	11.591	3.9818	4.44E-13	2.72E-06	0.00033363
1417025_at	233.005	23.307	10.534	0	0	0.091	234.07	23.124	10.733	0	1.83E-09	9.31E-09
1417026_at	25.007	1.873	1.328	0.01	0.141	0.293	28.296	1.6315	1.6377	8.46E-10	0.18204	0.10799
1417027_at	288.624	2.248	2.346	0.01	0.01	0.253	299.31	2.4801	2.5065	0	0.053955	0.011141
1417028_a_at	327.497	0.967	3.537	0.01	0.071	0.162	325.47	1.0231	3.5471	0	0.42174	0.00088231
1417029_a_at	153.621	13.576	2.289	0.01	0.01	0.253	150.68	13.282	2.2775	0	7.30E-07	0.020156
1417030_at	82.022	2.446	0.834	0	0	0.697	80.291	2.3526	0.82079	1.33E-15	0.064714	0.67292
1417031_at	246.505	9.477	2.343	0.01	0.01	0.303	238.38	9.1563	2.2688	0	2.26E-05	0.020618
1417032_at	63.576	3.698	1.157	0.01	0.03	0.495	62.204	3.5028	1.1795	4.32E-14	0.013014	0.3337
1417033_at	19.507	0.582	0.796	0.01	0.434	0.758	19.02	0.6676	0.79686	6.96E-08	0.65094	0.69796
1417034_at	13.356	20.253	1.843	0	0.01	0.384	14.167	21.956	1.989	1.33E-06	3.32E-09	0.042984
1417035_at	15.602	0.619	0.94	0.03	0.323	0.444	17.743	0.95963	1.1656	1.43E-07	0.45789	0.34435
1417036_at	3.961	1.283	1.239	0.475	0.596	0.576	3.9347	1.4497	1.262	0.011021	0.23554	0.27577
1417037_at	2.485	3.999	1.106	0.061	0	0.404	3.2765	4.7349	1.1178	0.024205	0.0026303	0.38271
1417038_at	320.645	8.8	6.069	0.01	0.01	0.071	343.58	9.6091	6.6212	0	1.49E-05	2.36E-06
1417039_a_at	271.931	2.941	1.456	0.01	0	0.323	302.15	3.1131	1.7648	0	0.022172	0.077523
1417040_a_at	130.099	0.946	1.674	0.01	0.121	0.283	292.06	1.2584	4.7199	0	0.30742	7.16E-05
1417041_at	134.187	0.596	0.745	0	0.04	0.576	133.34	0.557	0.75178	0	0.73188	0.74436
1417042_at	79.514	3.488	1.147	0	0.01	0.414	76.575	3.3848	1.1059	2.66E-15	0.015273	0.39275
1417043_at	134.973	1.164	1.341	0	0.03	0.323	152	1.3572	1.5554	0	0.2681	0.1335
1417044_at	21.774	2.193	1.194	0.03	0.04	0.576	25.65	2.8309	1.6245	2.63E-09	0.032852	0.11175
1417045_at	83.682	17.345	2.532	0.01	0	0.162	100.45	21.7	3.1791	1.11E-16	3.80E-09	0.0020933
1417046_at	25.785	5.53	2.736	0	0.051	0.111	24.922	5.3898	2.6614	3.64E-09	0.0011858	0.0075047
1417049_at	8.379	0.371	1.086	0.061	0.879	0.657	8.1185	0.36049	1.057	0.00014644	0.87136	0.43564
1417050_at	406.986	6.35	2.068	0.01	0.01	0.232	416.72	6.5025	2.1948	0	0.00033183	0.025024
1417051_at	179.622	1.714	2.417	0.02	0.162	0.303	320.46	1.5719	4.5162	0	0.19816	0.00010801
1417052_at	18.77	15.116	3.816	0.01	0.01	0.061	18.243	14.674	3.7069	1.08E-07	2.67E-07	0.00061343
1417053_at	155.205	8.748	2.491	0	0	0.283	152.03	8.536	2.4343	0	4.07E-05	0.013416
1417054_a_at	30.96	1.809	1.851	0	0.172	0.283	31.976	1.6454	1.8784	1.99E-10	0.17846	0.057526
1417055_at	17.567	2.16	1.652	0.01	0.293	0.374	17.008	2.0554	1.5988	2.21E-07	0.099121	0.11941
1417056_at	124.389	2.387	1.775	0	0.01	0.263	201.26	4.2454	3.1922	0	0.0048863	0.0020285
1417057_a_at	6.248	4.607	0.65	0	0	0.646	5.8804	4.6627	0.64588	0.0012861	0.0028782	0.84462
1417058_a_at	73.656	4.924	3.672	0	0.04	0.202	74.268	4.9683	3.7415	4.00E-15	0.001972	0.00056758
1417059_at	402.164	11.108	4.365	0	0	0.212	399.41	10.928	4.3487	0	4.71E-06	0.00015263
1417060_at	50.958	3.001	1.697	0	0	0.364	50.513	2.8987	1.6994	6.62E-13	0.029874	0.091988
1417061_at	27.655	4.576	2.609	0.01	0.04	0.182	27.229	4.2612	2.5719	1.32E-09	0.004788	0.0094236
1417062_at	244.242	5.404	3.095	0.01	0.01	0.182	235.26	5.1718	2.9981	0	0.0015398	0.0032449
1417063_at	28.821	94.23	3.976	0.03	0.01	0.424	29.811	98.143	4.2138	4.59E-10	0	0.00020263
1417064_at	16.769	5.514	1.127	0.01	0	0.495	17.244	5.6007	1.1999	1.92E-07	0.00092461	0.31859
1417065_at	21.607	3.09	1.385	0.02	0.01	0.374	20.841	2.9905	1.3399	2.63E-08	0.026283	0.22889
1417066_at	24.679	22.697	1.569	0.03	0.01	0.636	24.023	21.832	1.5316	5.51E-09	3.55E-09	0.14186
1417067_s_at	2.72	5.332	0.784	0.141	0.071	0.848	2.9835	5.2479	0.8699	0.034678	0.0014049	0.62129
1417068_a_at	681.542	4.341	2.359	0	0.01	0.263	727.69	4.8366	2.4375	0	0.0023185	0.013307
1417069_a_at	11.741	13.081	2.376	0.04	0.081	0.374	11.843	13.296	2.4732	6.85E-06	7.22E-07	0.012136
1417070_at	41.137	2.804	2.131	0.01	0.02	0.273	39.938	2.7686	2.1192	1.31E-11	0.035855	0.030516
1417071_s_at	222.322	6.402	3.467	0.01	0.01	0.263	215.84	5.9593	3.4234	0	0.00061047	0.0011748
1417072_at	25.548	4.539	3.336	0	0.061	0.303	24.838	4.4345	3.2429	3.78E-09	0.0038369	0.0017971
1417073_a_at	191.556	5.162	2.287	0	0.01	0.222	186.17	5.0435	2.233	0	0.001799	0.022642
1417074_at	273.971	9.266	10.547	0.01	0.091	0.081	264.49	8.9676	10.208	0	2.70E-05	1.70E-08
1417075_at	27.493	1.984	2.565	0.01	0.303	0.222	30.535	2.368	2.8992	3.46E-10	0.063306	0.0041385
1417077_at	26.946	4.03	1.124	0.01	0.091	0.535	26.562	3.5185	1.0778	1.76E-09	0.012741	0.41702
1417078_at	0.743	1.035	1.639	0.636	0.889	0.444	0.66376	0.91689	1.6798	0.62207	0.4835	0.096799
1417079_s_at	2.817	0.42	1.489	0.162	0.737	0.374	2.6586	0.40797	1.4432	0.051985	0.83941	0.17737
1417080_a_at	93.534	17.233	1.083	0.01	0.01	0.616	91.779	16.932	1.0208	2.22E-16	5.95E-08	0.46922
1417081_a_at	1083.484	5.04	6.986	0	0.01	0.101	1049.6	4.8378	6.7717	0	0.0023153	1.85E-06
1417082_at	525.293	6.151	3.805	0	0	0.192	516.98	6.1375	3.7695	0	0.00049858	0.0005331
1417083_at	1499.157	8.352	5.043	0	0	0.121	1483.8	8.4293	4.9197	0	4.51E-05	4.83E-05
1417084_at	2.694	4.093	2.438	0.01	0.03	0.131	2.5395	3.9535	2.3595	0.060386	0.007141	0.016283
1417086_at	143.966	1.788	1.534	0	0.051	0.384	160.06	1.8521	1.8766	0	0.13275	0.057809
1417087_at	74.159	146.592	3.6	0.01	0.01	0.343	84.281	164.69	3.9458	6.66E-16	0	0.00036089
1417088_at	21.426	3.831	0.986	0	0	0.495	21.917	3.6478	0.90001	1.52E-08	0.010709	0.58983
1417089_a_at	84.442	2.212	1.595	0	0.081	0.303	81.433	2.1392	1.5038	1.11E-15	0.087871	0.15227
1417090_at	223.329	25.075	4.509	0.01	0.01	0.172	280.86	28.253	5.7351	0	1.69E-10	1.06E-05
1417091_at	154.519	2.929	2.375	0.01	0.01	0.273	160	3.0141	2.4378	0	0.025435	0.013296
1417092_at	100.027	3.653	3.096	0.01	0.03	0.192	97.615	3.6492	3.0553	1.11E-16	0.010689	0.0028224
1417093_a_at	3.552	5.713	1.548	0.111	0.101	0.778	3.3772	5.5288	1.4973	0.021418	0.0010061	0.15476
1417094_at	157.512	2.693	2.115	0.01	0.03	0.263	154.43	2.8098	2.0855	0	0.033837	0.033338
1417095_a_at	5.652	1.212	0.692	0.101	0.162	0.737	5.3198	1.2422	0.68905	0.0023256	0.31433	0.80574
1417096_at	1.047	0.851	0.577	0.182	0.859	0.949	1.0857	0.81507	0.55627	0.38124	0.54844	0.91289
1417097_at	13.688	4.192	3.726	0	0.04	0.152	13.182	4.043	3.6054	2.60E-06	0.0063518	0.00077223
1417098_s_at	7.185	4.566	0.875	0.02	0.01	0.717	6.9614	4.341	0.85679	0.00043419	0.0043228	0.63507
1417099_at	16.077	1.229	1.094	0.01	0.152	0.576	15.648	1.1753	1.0226	5.07E-07	0.34433	0.46749
1417100_at	35.642	10.525	4.086	0.051	0.03	0.192	34.645	10.054	3.8505	7.58E-11	1.00E-05	0.00044516
1417101_at	199.612	1.159	3.182	0	0.182	0.111	193.56	1.1161	3.1365	0	0.37291	0.0023187
1417102_a_at	195.433	4.8	1.819	0.01	0.01	0.293	205.17	5.2933	1.6854	0	0.0013305	0.095393
1417103_at	126.491	7.55	2.395	0.01	0.01	0.172	131.4	8.2376	2.4769	0	5.45E-05	0.012021
1417104_at	17.556	2.595	2.299	0.01	0.01	0.152	17.436	2.5782	2.2754	1.71E-07	0.046926	0.020267
1417105_at	26.181	38.08	2.834	0.01	0.01	0.253	29.262	41.074	3.223	5.71E-10	1.55E-12	0.0018845
1417106_at	110.672	5.742	1.794	0	0	0.333	116.18	5.431	1.9062	0	0.0011293	0.053469
1417107_at	20.718	1.898	0.96	0	0.02	0.414	20.619	1.7966	0.97921	2.95E-08	0.14375	0.50938
1417108_at	81.701	13.946	2.071	0	0	0.364	79.312	13.553	1.9872	1.67E-15	5.96E-07	0.043188
1417109_at	432.104	7.962	4.008	0.01	0	0.172	514.36	10.154	4.7427	0	9.16E-06	6.84E-05
1417110_at	215.741	1.861	1.809	0	0.01	0.303	217.19	1.7414	1.7296	0	0.15558	0.085015
1417111_at	536.937	1.1	2.647	0.01	0.071	0.091	523.63	1.0617	2.5288	0	0.40088	0.010523
1417112_at	26.541	8.769	2.95	0	0	0.283	31.295	10.498	3.6913	2.58E-10	6.79E-06	0.00063546
1417113_at	112.967	1.457	2.685	0.01	0.02	0.242	110.8	1.387	2.6586	0	0.25718	0.0075578
1417114_at	43.424	1.821	1.303	0.01	0.01	0.384	42.514	1.8442	1.1612	6.00E-12	0.13427	0.34778
1417115_at	152.553	7.412	2.936	0.01	0	0.182	175.51	8.4787	3.3402	0	4.30E-05	0.0014274
1417116_at	355.722	4.69	3.007	0.01	0.01	0.222	383.86	5.1665	3.2032	0	0.0015497	0.0019756
1417117_at	8.214	9.375	0.784	0	0.03	0.99	8.3079	9.1295	0.82301	0.00012342	2.32E-05	0.67059
1417118_a_at	7.376	6.1	0.76	0	0.01	0.697	7.918	6.6599	0.83009	0.00017586	0.00027924	0.66315
1417119_at	90.127	4.021	1.191	0.02	0.01	0.485	88.368	3.8784	1.1748	3.33E-16	0.0078821	0.33727
1417120_at	7.875	33.877	2.262	0.03	0	0.697	7.5905	32.328	2.2108	0.00023827	3.23E-11	0.023998
1417121_at	0.417	1.897	0.882	0.545	0.162	0.667	0.4157	1.8289	0.85987	0.79595	0.13726	0.63183
1417122_at	32.902	0.518	0.507	0	0.939	0.939	55.687	1.6575	1.3268	1.86E-13	0.17543	0.23628
1417123_at	34.537	1.039	0.6	0.03	0.687	0.848	110.76	5.2517	3.5651	0	0.0013986	0.00084672
1417124_at	119.956	73.169	2.087	0.01	0.01	0.576	124.04	76.24	2.2683	0	4.44E-16	0.020646
1417125_at	197.747	6.211	3.242	0.01	0.01	0.162	196.09	6.2229	3.1004	0	0.00045289	0.0025296
1417126_a_at	121.761	3.768	2.584	0	0	0.172	212.19	7.4695	4.8475	0	0.00011821	5.56E-05
1417127_at	26.179	0.337	1.222	0.02	0.495	0.455	25.744	0.24809	1.2231	2.52E-09	0.93749	0.30201
1417128_at	6.293	2.428	1.003	0	0.061	0.364	5.9204	2.2664	0.96988	0.0012337	0.073217	0.51863
1417129_a_at	170.107	3.564	4.091	0.01	0	0	161.74	3.6162	3.845	0	0.011172	0.0004506
1417130_s_at	43.224	3.416	2.044	0.01	0.03	0.293	43.604	3.5761	1.8656	4.35E-12	0.011789	0.059502
1417131_at	335.116	6.843	1.687	0.01	0.01	0.293	326.23	6.5393	1.6428	0	0.00031867	0.10658
1417132_at	374.068	20.599	4.585	0.01	0	0.172	361.66	19.799	4.4394	0	1.07E-08	0.00012645
1417133_at	84.738	5.219	1.728	0.01	0.01	0.354	84.766	4.8707	1.6503	6.66E-16	0.002223	0.10451
1417134_at	13.029	3.145	0.802	0	0.061	0.626	14.06	3.5212	0.89879	1.43E-06	0.012695	0.59111
1417135_at	24.992	21.789	5.005	0.01	0.02	0.091	36.189	30.967	7.3115	4.45E-11	5.50E-11	8.03E-07
1417136_s_at	2.374	22.218	3.216	0.152	0.02	0.121	3.5233	28.6	4.3263	0.017957	1.46E-10	0.00015993
1417137_at	6.008	0.602	0.88	0.01	0.636	0.424	6.1104	0.62861	0.89774	0.0010146	0.67926	0.59219
1417138_s_at	26.237	4.35	2.208	0.01	0.03	0.273	25.928	4.3642	2.1867	2.32E-09	0.0041962	0.02556
1417139_at	9.597	0.417	0.875	0.03	0.758	0.667	9.3076	0.41109	0.84779	5.15E-05	0.83725	0.64453
1417140_a_at	173.074	6.704	1.933	0.01	0	0.323	166.9	6.4741	1.8668	0	0.00034238	0.059315
1417141_at	319.619	2.746	1.185	0.01	0.01	0.455	312.85	2.7457	1.156	0	0.037034	0.35183
1417142_at	119.206	7.525	1.574	0.01	0.01	0.424	118.87	7.2388	1.608	0	0.00015033	0.11662
1417143_at	165.69	7.286	2.853	0.01	0.01	0.202	170.8	6.8379	2.7174	0	0.00023023	0.0065155
1417144_at	53.489	5.976	2.75	0.01	0.01	0.162	53.935	5.9779	2.7791	2.83E-13	0.00059765	0.0055804
1417145_at	306.905	7.889	3.027	0.02	0.02	0.192	306.69	7.1091	3.0665	0	0.00017235	0.0027463
1417146_at	14.058	13.215	0.967	0.01	0.02	0.606	14.277	13.305	0.92733	1.23E-06	7.17E-07	0.56162
1417147_at	275.696	10.188	2.217	0	0	0.242	273.69	10.221	2.2403	0	8.64E-06	0.022214
1417149_at	284.384	3.424	0.871	0.01	0.01	0.606	277.88	3.4343	0.86822	0	0.014278	0.62306
1417150_at	310.394	1.739	1.68	0.03	0.02	0.384	299.54	1.6548	1.621	0	0.17611	0.11275
1417151_a_at	473.183	32.017	2.961	0.01	0.01	0.242	523.85	34.507	3.1908	0	1.43E-11	0.0020353
1417152_at	180.837	20.613	5.598	0.01	0	0.121	176.01	20.16	5.4738	0	8.76E-09	1.70E-05
1417153_at	157.707	5.706	2.964	0.01	0.01	0.202	155.67	5.7402	2.9384	0	0.00078576	0.0037567
1417154_at	14.756	3.179	1.067	0.01	0.061	0.626	23.728	4.1632	1.8949	6.33E-09	0.0054336	0.055089
1417155_at	31.576	1.203	0.918	0.01	0.131	0.505	30.988	1.17	0.91398	2.90E-10	0.34684	0.57536
1417157_at	30.742	26.153	2.418	0	0	0.293	29.848	25.403	2.33	4.52E-10	6.05E-10	0.017579
1417158_at	5.514	2.919	2.763	0	0.071	0.071	5.3631	2.8151	2.688	0.0022197	0.033586	0.0070161
1417160_s_at	3.799	4.905	7.846	0.404	0.192	0.192	3.673	4.8796	7.7005	0.015015	0.0021989	4.51E-07
1417161_at	54.362	5.631	2.436	0.01	0.02	0.414	52.776	5.3737	2.3785	3.75E-13	0.0012088	0.015499
1417162_at	57.701	3.637	2.667	0	0.071	0.212	55.364	3.5076	2.5765	2.01E-13	0.012931	0.009313
1417163_at	3.362	3.132	1.053	0.333	0.192	0.758	3.3042	3.0472	1.0361	0.023401	0.024292	0.45481
1417164_at	31.652	1.71	1.399	0.01	0.131	0.384	30.777	1.6819	1.3539	3.15E-10	0.16942	0.2212
1417165_at	154.322	7.916	3.526	0.01	0	0.162	154	7.8774	3.5164	0	7.80E-05	0.00094688
1417166_at	103.246	12.078	1.117	0.01	0.01	0.576	101.41	11.915	1.1044	1.11E-16	2.09E-06	0.39401
1417167_at	78.209	6.544	2.207	0	0.02	0.253	76.501	6.4552	2.1718	2.66E-15	0.0003496	0.026577
1417168_a_at	136.993	16.537	2.727	0.01	0.01	0.242	153.98	18.891	3.1772	0	1.81E-08	0.0021024
1417169_at	74.112	6.695	1.537	0	0.03	0.434	78.576	7.1081	1.7324	1.89E-15	0.00017252	0.0844
1417170_at	292.946	3.835	2.407	0	0	0.232	287.55	3.8805	2.3747	0	0.0078609	0.015655
1417173_at	84.354	2.479	2.144	0.01	0.01	0.222	82.242	2.4295	2.1007	9.99E-16	0.057985	0.032038
1417174_at	233.32	8.877	3.346	0.01	0.01	0.192	232.68	8.8665	3.3618	0	2.97E-05	0.0013569
1417175_at	96.478	2.07	1.562	0.01	0.02	0.323	92.113	1.9948	1.5122	2.22E-16	0.10815	0.14905
1417176_at	252.447	64.845	6.354	0	0	0.101	243.86	62.968	6.1612	0	5.33E-15	5.06E-06
1417177_at	42.182	7.012	1.586	0	0	0.444	44.134	6.6508	1.599	3.74E-12	0.00028202	0.11935
1417178_at	12.445	1.001	1.525	0.071	0.101	0.364	11.875	0.98265	1.4713	6.69E-06	0.44453	0.16528
1417179_at	344.091	2.629	2.518	0.01	0.01	0.121	348.64	2.8685	2.5034	0	0.031165	0.011229
1417180_at	7.047	8.548	1.394	0.01	0.01	0.848	7.1105	8.1311	1.3803	0.00037584	6.05E-05	0.20734
1417181_a_at	243.57	15.453	5.062	0.01	0.01	0.131	288.06	18.705	5.7698	0	2.02E-08	9.96E-06
1417182_at	122.299	14.53	4.117	0	0	0.131	121.76	13.976	4.1018	0	4.38E-07	0.00025734
1417183_at	7.224	1.421	1.342	0.03	0.606	0.263	7.0176	1.3659	1.3027	0.00041113	0.26488	0.25039
1417184_s_at	76.495	7.352	1.568	0	0	0.323	74.188	6.8257	1.5374	4.11E-15	0.0002333	0.13978
1417185_at	20.377	124.551	3.732	0	0	0.374	20.162	118.36	3.6925	3.75E-08	0	0.00063378
1417186_at	2.257	2.647	1.457	0.04	0.02	0.212	2.0175	2.3957	1.5239	0.11728	0.060852	0.14468
1417187_at	15.379	4.595	3.14	0	0.081	0.232	19.532	6.1973	4.3297	5.26E-08	0.00046608	0.00015879
1417188_s_at	43.985	5.332	1.826	0.02	0.03	0.434	61.302	7.9846	3.0199	5.24E-14	7.00E-05	0.0030763
1417189_at	1584.118	8.13	5.339	0	0	0.131	1571.1	8.1993	5.2702	0	5.66E-05	2.47E-05
1417190_at	35.329	3.402	1.477	0.01	0.01	0.394	33.544	3.4047	1.4639	1.12E-10	0.014866	0.1684
1417191_at	335.324	9.087	3.106	0.01	0.01	0.192	332.34	8.2542	3.087	0	5.36E-05	0.0026131
1417192_at	0.965	4.051	1.682	0.505	0.444	0.152	0.96421	4.252	1.7077	0.44146	0.0048452	0.090018
1417193_at	129.947	6.091	2.577	0.01	0	0.354	125.95	5.9303	2.501	0	0.00063107	0.011298
1417194_at	21.499	7.657	1.707	0.02	0.061	0.475	21.928	8.0011	1.7447	1.51E-08	6.89E-05	0.08172
1417195_at	71.217	11.001	4.292	0	0.071	0.111	69.02	10.466	4.1504	1.08E-14	6.98E-06	0.00023189
1417196_s_at	33.54	6.392	1.339	0	0.03	0.364	35.57	6.1772	1.4191	5.50E-11	0.00047676	0.18838
1417197_at	14.601	2.727	1.029	0.01	0.03	0.636	14.99	2.912	1.1141	7.72E-07	0.029322	0.38585
1417198_at	1.198	1.556	1.034	0.576	0.313	0.758	1.2049	1.5224	1.0149	0.32922	0.21256	0.47483
1417199_at	95.882	0.728	2.383	0.01	0.081	0.242	95.717	0.70889	2.289	1.11E-16	0.62141	0.019562
1417200_at	83.82	4.987	1.483	0.01	0.01	0.374	81.634	4.9325	1.4544	1.11E-15	0.0020604	0.17245
1417201_at	38.501	14.129	1.766	0.01	0.01	0.495	37.585	13.482	1.731	2.79E-11	6.29E-07	0.084701
1417202_s_at	10.175	3.009	1.536	0.01	0.192	0.323	9.4635	2.7745	1.4602	4.52E-05	0.035557	0.16996
1417203_at	28.639	5.474	0.783	0.01	0.03	0.687	28.902	5.7371	0.81999	6.61E-10	0.00078855	0.67376
1417204_at	1445.245	26.888	18.981	0	0	0.071	1398.5	26.057	18.415	0	4.47E-10	9.64E-12
1417205_at	581.484	75.659	26.723	0	0	0.071	572.32	74.668	26.304	0	5.55E-16	7.83E-14
1417206_at	19.564	3.466	1.622	0.01	0.03	0.434	19.042	3.2884	1.571	6.88E-08	0.01742	0.12824
1417207_at	12.65	0.582	0.91	0.01	0.727	0.747	12.763	0.59318	0.92315	3.50E-06	0.70523	0.56591
1417208_at	24.21	44.032	1.049	0.01	0.01	0.889	23.485	42.717	1.0067	7.10E-09	9.32E-13	0.48266
1417209_at	31.498	1.159	2.067	0	0.192	0.253	30.813	1.2001	2.0686	3.10E-10	0.33294	0.034855
1417210_at	75.85	107.286	5.839	0	0	0.354	76.007	105.16	5.8298	2.89E-15	0	8.96E-06
1417211_a_at	66.516	38.395	1.121	0.01	0	0.657	65.231	36.637	1.094	2.29E-14	6.70E-12	0.40288
1417212_at	29.931	0.304	2.807	0.01	0.96	0.192	29.224	0.3605	2.8344	5.80E-10	0.87136	0.0048601
1417213_a_at	148.905	3.399	2.705	0.01	0	0.212	145.73	3.2874	2.6818	0	0.017445	0.0071278
1417214_at	39.043	13.749	6.292	0.01	0.02	0.111	41	14.564	6.5296	9.46E-12	2.89E-07	2.74E-06
1417215_at	8.904	31.392	5.277	0.01	0.02	0.162	8.7633	30.565	5.1863	8.24E-05	6.46E-11	2.90E-05
1417216_at	23.037	1.037	1.458	0.01	0.687	0.667	25.284	1.0504	1.7506	3.09E-09	0.40689	0.080478
1417217_at	272.769	1.297	1.137	0	0.081	0.475	321.69	1.792	1.4582	0	0.14471	0.17084
1417218_at	24.692	0.692	0.867	0	0.364	0.626	23.873	0.68375	0.83041	5.91E-09	0.63933	0.66281
1417219_s_at	82.066	7.202	0.805	0.01	0.01	0.606	79.193	6.9579	0.75168	1.67E-15	0.00020243	0.74446
1417220_at	56.163	14.169	1.67	0	0	0.495	55.629	13.876	1.6631	1.89E-13	4.71E-07	0.10109
1417221_at	28.554	3.713	1.031	0	0.051	0.596	31.811	4.0958	1.1516	2.12E-10	0.0059295	0.35528
1417222_a_at	390.734	9.585	5.055	0	0.03	0.152	378.12	8.9427	4.8628	0	2.76E-05	5.40E-05
1417223_at	74.801	9.438	1.877	0.02	0.03	0.354	83.037	10.634	2.1904	8.88E-16	6.04E-06	0.025312
1417224_a_at	7.48	2.772	1.058	0.02	0.212	0.404	7.2314	2.6028	1.0237	0.00033469	0.045316	0.46644
1417225_at	19.585	9.028	6.323	0.03	0	0.02	20.313	10.03	6.3821	3.47E-08	1.02E-05	3.49E-06
1417226_at	1.948	3.354	1.197	0.384	0.384	0.576	1.8674	3.1788	1.1172	0.14211	0.020249	0.38322
1417227_at	31.932	64.971	1.655	0.02	0.01	0.657	32.722	66.24	1.7235	1.51E-10	2.66E-15	0.086375
1417228_at	10.251	0.95	0.353	0	0.313	0.879	10.994	0.83312	0.40053	1.31E-05	0.53654	0.98189
1417229_at	15.515	3.19	0.818	0.02	0.061	0.798	18.694	3.9491	1.1783	8.34E-08	0.0071823	0.33464
1417230_at	2.992	8.627	1.109	0	0.101	0.899	2.9093	8.3853	1.0631	0.038018	4.71E-05	0.4301
1417231_at	13.44	1.548	1.112	0.03	0.121	0.596	17.569	1.8198	1.3247	1.58E-07	0.13906	0.23746
1417232_at	4.871	0.56	0.408	0.162	0.141	0.97	7.6887	0.82274	0.66176	0.00021739	0.54336	0.83071
1417233_at	9.789	30.265	1.309	0.01	0.02	0.899	10.403	31.126	1.4549	2.09E-05	5.16E-11	0.17226
1417234_at	13.779	0.998	1.024	0	0.131	0.354	13.577	1.0458	0.97674	1.98E-06	0.40937	0.51182
1417235_at	150.398	14.327	3.761	0.01	0.01	0.202	148.29	14.048	3.7265	0	4.16E-07	0.00058697
1417236_at	217.805	10.343	2.777	0	0	0.293	223.27	10.559	2.9211	0	6.44E-06	0.0039203
1417237_at	13.674	2.732	1.241	0.01	0.061	0.384	13.198	2.6401	1.1604	2.58E-06	0.042986	0.34835
1417238_at	11.441	4.68	1.449	0.01	0.04	0.717	11.335	4.7352	1.4298	1.01E-05	0.0026293	0.18342
1417239_at	44.258	5.023	1.314	0.01	0.01	0.475	42.616	4.7899	1.2489	5.82E-12	0.0024565	0.28443
1417240_at	32.962	3.213	1.622	0.01	0.01	0.515	53.168	5.6831	2.7513	3.41E-13	0.00083966	0.0059835
1417241_at	298.821	9.102	0.969	0.01	0	0.566	302.72	9.3336	1.0083	0	1.92E-05	0.48105
1417242_at	158.219	5.033	1.775	0.01	0.02	0.323	155.71	5.0204	1.7683	0	0.0018503	0.076829
1417243_at	7.114	11.098	2.763	0.02	0	0.313	7.8365	11.743	2.7512	0.00018957	2.40E-06	0.0059837
1417245_at	529.727	19.166	8.539	0.01	0.01	0.101	512.34	18.492	8.2405	0	2.29E-08	2.10E-07
1417247_at	23.052	2.685	1.359	0.01	0	0.424	24.055	2.9732	1.5446	5.43E-09	0.026923	0.13724
1417248_at	9.456	2.871	0.98	0.01	0.01	0.485	11.807	3.4423	0.99755	7.04E-06	0.014124	0.49145
1417250_at	59.468	1.446	1.54	0.01	0.03	0.364	65.781	1.7538	1.6988	2.04E-14	0.15285	0.092129
1417251_at	254.609	8.915	18.389	0.01	0.01	0.051	248.6	8.8861	17.95	0	2.91E-05	1.35E-11
1417252_at	73.54	25.524	1.224	0	0	0.424	73.165	25.526	1.2697	4.89E-15	5.71E-10	0.2708
1417253_at	31.801	26.802	1.116	0	0	0.525	30.694	25.774	1.0759	3.25E-10	5.09E-10	0.41869
1417254_at	53.302	1.728	2.522	0.01	0.141	0.222	51.437	1.6265	2.4372	5.24E-13	0.18334	0.013317
1417255_at	246.572	8.038	8.472	0.01	0.01	0.121	237.06	7.7642	8.1833	0	8.74E-05	2.27E-07
1417258_at	13.329	5.047	1.117	0.02	0	0.505	13.937	5.3227	1.1725	1.55E-06	0.0012846	0.33904
1417259_a_at	45.511	207.728	2.934	0	0	0.566	44.143	202.77	2.8694	3.73E-12	0	0.0044553
1417260_at	2.935	2.45	0.742	0.071	0.202	0.626	2.8527	2.4574	0.75579	0.040788	0.055722	0.74029
1417261_at	4.393	31.078	1.675	0.03	0	0.323	4.1694	29.236	1.6196	0.0083869	1.11E-10	0.11315
1417262_at	222.193	2.874	1.977	0	0.01	0.354	214.43	2.7814	1.9118	0	0.035218	0.05269
1417263_at	210.167	5.62	4.227	0	0.01	0.091	207.17	5.5075	4.1396	0	0.0010316	0.00023733
1417264_at	7.129	4.813	1.956	0.01	0.071	0.323	8.0589	5.0466	2.0934	0.0001546	0.0017921	0.032659
1417265_s_at	61.637	25.881	1.234	0.02	0.01	0.586	60.901	25.277	1.2286	5.72E-14	6.42E-10	0.29824
1417266_at	5.091	42.033	3.69	0.01	0.01	0.051	4.921	40.575	3.5742	0.0035899	1.81E-12	0.00082917
1417267_s_at	624.173	15.954	15.295	0.01	0.01	0.081	601.67	15.377	14.734	0	1.65E-07	1.77E-10
1417268_at	0.613	6.836	1.977	0.333	0	0.313	0.68903	6.4966	1.9242	0.60527	0.00033398	0.05099
1417269_at	10.173	5.641	1.022	0.02	0.01	0.929	10.531	5.7455	1.0598	1.88E-05	0.0007809	0.43312
1417270_at	4.609	0.774	2.189	0.01	0.283	0.404	4.4602	0.73807	2.1434	0.0060116	0.60089	0.028634
1417271_a_at	61.915	1.915	3.011	0	0.01	0.121	59.728	1.8775	2.9207	7.39E-14	0.128	0.0039249
1417272_at	2267.248	1.359	1.978	0.01	0.121	0.313	2188.6	1.297	1.9125	0	0.29149	0.052592
1417273_at	20.28	4.024	3.15	0.051	0.303	0.434	23.092	4.5791	3.8274	8.56E-09	0.0031961	0.00046857
1417274_at	5.329	9.732	1.517	0	0.02	0.343	5.5392	10.005	1.5378	0.0018398	1.05E-05	0.13963
1417275_at	302.685	10.432	2.38	0.01	0.01	0.212	356.15	11.172	2.5479	0	3.84E-06	0.010019
1417279_at	196.574	0.167	2.305	0.01	0.535	0.162	472.58	1.1352	5.7046	0	0.36349	1.12E-05
1417283_at	333.682	10.92	2.102	0.01	0	0.253	364.57	12.203	2.4551	0	1.67E-06	0.012717
1417284_at	25.754	1.649	1.122	0.01	0.152	0.515	25.012	1.6218	1.0758	3.50E-09	0.18458	0.41884
1417285_a_at	76.568	5.159	1.204	0.01	0.01	0.424	88.809	6.5674	1.464	3.33E-16	0.00030897	0.16834
1417286_at	143.856	1.491	1.355	0	0.04	0.434	144.93	1.664	1.3721	0	0.17381	0.21159
1417287_at	283.85	5.134	1.587	0	0	0.333	282.74	5.1507	1.6046	0	0.0015795	0.11762
1417288_at	380.022	3.029	1.939	0.01	0.061	0.303	365.25	2.8984	1.8731	0	0.029888	0.05833
1417289_at	279.952	5.006	4.045	0.01	0	0.121	273.6	4.8443	3.8475	0	0.0022968	0.00044812
1417291_at	1447.848	8.286	4.775	0	0	0.121	1397.8	7.6839	4.5944	0	9.49E-05	9.21E-05
1417292_at	55.784	3.99	3.453	0.01	0.061	0.182	55.457	4.0617	3.3565	1.96E-13	0.006199	0.0013737
1417293_at	17.433	2.639	0.591	0	0.061	0.909	29.948	5.1546	1.2287	4.35E-10	0.0015721	0.29814
1417294_at	20.565	7.363	1.715	0.01	0.01	0.495	24.509	8.6049	1.9331	4.40E-09	3.81E-05	0.049813
1417295_at	8.212	5.778	0.917	0.03	0	0.909	8.9524	5.8334	0.98734	6.99E-05	0.00070548	0.5014
1417296_at	387.635	4.688	1.677	0.01	0.01	0.343	374.04	4.5324	1.6183	0	0.0033897	0.11355
1417297_at	449.768	8.236	9.831	0	0.061	0.111	435.49	8.0082	9.5644	0	6.84E-05	3.71E-08
1417298_at	321.541	9.55	1.747	0	0	0.313	315.11	9.3602	1.7214	0	1.87E-05	0.086845
1417299_at	0.786	0.937	0.531	0.515	0.101	0.98	0.8926	1.0097	0.53456	0.48047	0.42919	0.92642
1417300_at	12.405	0.623	0.869	0	0.96	0.657	12.272	0.58457	0.85995	4.99E-06	0.71157	0.63175
1417301_at	305.539	40.829	8.152	0.01	0.01	0.152	315.61	42.325	8.5619	0	1.05E-12	1.35E-07
1417302_at	10.114	0.651	1.439	0	0.707	0.566	10.047	0.66394	1.5234	2.78E-05	0.65358	0.14487
1417303_at	21.418	2.017	0.992	0	0.061	0.475	20.733	1.9444	0.96042	2.78E-08	0.11627	0.52807
1417304_at	283.884	3.036	1.897	0.01	0	0.323	275.91	2.9756	1.8603	0	0.026832	0.060341
1417305_at	236.903	3.128	0.718	0	0	0.828	230.18	3.0609	0.69542	0	0.023835	0.79974
1417306_at	90.185	2.557	2.747	0.01	0.01	0.182	86.749	2.4694	2.6333	4.44E-16	0.054783	0.0080603
1417307_at	28.731	1.374	1.935	0	0.444	0.253	27.863	1.3468	1.8517	1.01E-09	0.27202	0.061723
1417308_at	66.628	3.632	0.791	0.01	0.04	0.596	65.149	3.421	0.78273	2.33E-14	0.014539	0.71264
1417309_at	31.292	1.59	1.124	0.02	0.04	0.424	30.047	1.5273	1.0817	4.18E-10	0.21111	0.41359
1417311_at	33.109	3.468	1.814	0.01	0.03	0.364	32.224	3.4087	1.767	1.82E-10	0.014784	0.077086
1417312_at	960.199	0.915	0.686	0.01	0.051	0.697	926.16	0.84243	0.66505	0	0.53046	0.82777
1417313_at	57.998	1.932	1.395	0.01	0.03	0.444	56.404	1.9294	1.3334	1.57E-13	0.1188	0.23251
1417314_at	9.284	0.687	1.758	0.01	0.242	0.273	8.9421	0.66032	1.699	7.05E-05	0.65621	0.092093
1417315_at	7.269	7.204	1.102	0	0	0.515	6.9525	7.1576	1.0907	0.00043796	0.00016373	0.40577
1417316_at	75.156	0.445	0.824	0	0.263	0.545	73.379	0.45432	0.79201	4.66E-15	0.80678	0.70301
1417317_s_at	149.587	3.729	2.057	0.01	0.01	0.242	155.61	4.0871	2.1882	0	0.0059975	0.025462
1417318_at	358.757	2.646	1.418	0	0	0.333	462.11	3.0419	2.1697	0	0.024471	0.026728
1417319_at	9.057	1.055	0.575	0	0.071	0.869	8.6744	0.85593	0.58482	8.91E-05	0.52173	0.89321
1417320_at	12.705	3.679	1.539	0.01	0.01	0.111	13.203	3.8117	1.4266	2.57E-06	0.0086089	0.18489
1417321_at	37.941	5.612	1.147	0	0	0.485	36.786	5.3619	1.1099	3.64E-11	0.001226	0.38931
1417322_at	27.15	2.783	0.681	0	0.03	0.889	28.134	3.0599	0.75803	9.05E-10	0.023866	0.73802
1417323_at	515.188	3.314	3.429	0.01	0	0.111	503.16	3.0992	3.3722	0	0.022601	0.001324
1417324_at	56.495	4.123	1.735	0.02	0.051	0.354	58.651	4.4988	1.8607	9.40E-14	0.0035368	0.060276
1417325_at	41.006	10.057	1.937	0.02	0	0.394	39.701	9.7673	1.8492	1.41E-11	1.29E-05	0.062116
1417326_a_at	12.373	1.849	0.758	0	0.01	0.515	11.998	1.8054	0.72455	6.11E-06	0.14195	0.77158
1417327_at	42.178	47.775	2.767	0.01	0.01	0.313	40.961	45.933	2.6874	9.57E-12	3.62E-13	0.0070273
1417328_at	0.586	2.802	2.602	0.596	0.192	0.091	0.58106	2.8142	2.5739	0.67866	0.03363	0.0093751
1417329_at	85.861	4.54	2.795	0	0.01	0.222	81.167	4.2856	2.7067	1.22E-15	0.0046407	0.0066936
1417330_at	9.271	11.803	2.781	0.02	0.03	0.253	14.186	16.257	4.1923	1.31E-06	9.18E-08	0.00021211
1417331_a_at	35.633	1.628	0.787	0.01	0.01	0.626	42.802	1.8721	1.0696	5.51E-12	0.12899	0.42428
1417334_at	4.281	4.768	1.076	0.081	0.03	0.687	4.0674	4.6113	1.0329	0.0094401	0.0030695	0.45778
1417335_at	56.145	7.663	2.35	0	0	0.202	54.199	7.4228	2.2489	2.65E-13	0.00012406	0.021718
1417336_a_at	1276.628	8.703	11.643	0.01	0.01	0.101	1365.6	9.3472	12.313	0	1.89E-05	1.72E-09
1417337_at	0.974	0.25	0.757	0.515	0.152	0.323	0.94262	0.23855	0.72177	0.45295	0.94228	0.77432
1417339_a_at	178.25	1.903	1.925	0	0.051	0.263	207.18	2.5063	2.0576	0	0.051973	0.03588
1417340_at	73.9	3.06	1.561	0	0	0.404	71.423	2.9579	1.4799	6.77E-15	0.027505	0.16176
1417341_a_at	8.533	5.251	1.222	0.101	0.051	0.768	10.383	5.9981	1.5052	2.12E-05	0.00058407	0.15173
1417342_at	24.902	4.405	1.437	0.01	0.03	0.303	24.565	4.3875	1.4325	4.29E-09	0.0040737	0.18217
1417343_at	231.335	3.017	2.012	0	0	0.283	431.86	6.0104	4.2133	0	0.00057589	0.00020288
1417344_at	36.639	7.125	3.308	0.01	0.01	0.152	35.664	6.4807	3.2143	5.32E-11	0.00033989	0.0019238
1417345_at	26.004	10.425	1.548	0.02	0.02	0.485	26.884	10.162	1.6364	1.53E-09	9.09E-06	0.10835
1417346_at	27.074	8.664	1.315	0	0.01	0.475	27.144	8.7544	1.2564	1.37E-09	3.30E-05	0.27949
1417347_at	2.402	1.907	1.177	0.051	0.162	0.283	2.5943	1.8627	1.205	0.056359	0.13074	0.31492
1417348_at	873.109	2.614	1.038	0	0	0.515	863.03	2.5975	1.0287	0	0.045662	0.46176
1417349_at	72.978	1.395	2.342	0.01	0.081	0.293	79.958	1.4607	2.6744	1.44E-15	0.23193	0.0072632
1417350_at	7.995	1.753	1.619	0.01	0.222	0.414	7.9915	1.7034	1.6251	0.00016441	0.16429	0.11156
1417351_a_at	2.42	3.921	1.235	0.051	0.717	0.455	2.259	3.6473	1.2065	0.08617	0.010716	0.31383
1417352_s_at	27.423	7.759	1.776	0.01	0.061	0.414	26.539	7.5276	1.7127	1.78E-09	0.00011133	0.088858
1417353_x_at	2.43	3.753	1.706	0.04	0.697	0.343	2.2509	3.495	1.6333	0.087064	0.013153	0.10923
1417354_at	160.96	17.783	1.578	0	0	0.384	158.2	17.117	1.5007	0	5.30E-08	0.15344
1417355_at	208.409	19.118	3.538	0.01	0.01	0.051	243.99	22.765	4.1343	0	2.19E-09	0.00024004
1417356_at	209.196	2.96	1.459	0.01	0.01	0.384	208.35	2.5691	1.4614	0	0.047541	0.16946
1417357_at	82.881	2.462	2.361	0.02	0.182	0.343	80.003	2.3286	2.2932	1.44E-15	0.066982	0.019348
1417358_s_at	40.588	2.012	1.317	0	0.111	0.475	43.702	2.3918	1.4083	4.23E-12	0.061192	0.19351
1417359_at	203.287	5.988	4.412	0.01	0	0.141	210.23	5.7918	4.6116	0	0.00074015	8.90E-05
1417360_at	68.714	53.946	2.401	0.01	0.01	0.535	66.564	52.065	2.2663	1.74E-14	6.92E-14	0.020755
1417361_at	48.943	30.432	1.739	0.01	0.01	0.414	50.835	30.119	1.7872	6.10E-13	7.73E-11	0.073112
1417363_at	29.868	7.021	1.473	0.02	0.04	0.424	28.741	6.6871	1.3738	7.05E-10	0.00027108	0.2107
1417364_at	272.983	8.929	3.537	0	0	0.182	310.27	10.739	4.1014	0	5.52E-06	0.00025755
1417365_a_at	169.307	3.936	4.948	0.01	0.071	0.131	163.86	3.8204	4.7776	0	0.0085103	6.38E-05
1417366_s_at	343.661	3.641	1.012	0.01	0.01	0.485	350.74	3.8161	1.0479	0	0.0085588	0.44396
1417367_at	142.378	1.674	1.279	0	0	0.374	146.83	1.879	1.2815	0	0.12772	0.26338
1417368_s_at	18.511	13.242	4.067	0	0	0.01	18.938	13.808	4.244	7.28E-08	4.95E-07	0.0001901
1417369_at	27.05	1.037	1.636	0.01	0.091	0.323	26.437	1.0514	1.619	1.86E-09	0.40636	0.11334
1417371_at	67.935	5.816	1.321	0.01	0	0.455	66.195	5.5519	1.2746	1.89E-14	0.00097904	0.26772
1417372_a_at	35.072	3.346	1.062	0.01	0.02	0.697	36.036	3.5135	1.0911	4.69E-11	0.012828	0.40544
1417373_a_at	229.003	3.61	1.185	0.01	0.01	0.455	251.93	4.3268	1.289	0	0.0044021	0.25869
1417374_at	348.887	2.458	1.657	0.01	0	0.374	338.98	2.4097	1.5609	0	0.059647	0.13162
1417375_at	38.796	0.83	1.159	0.02	0.283	0.727	40.386	0.68775	1.0898	1.14E-11	0.63646	0.40656
1417376_a_at	34.996	1.443	2.287	0.051	0.293	0.323	79.354	3.0679	5.6924	1.67E-15	0.023605	1.14E-05
1417377_at	55.963	10.318	1.849	0.01	0	0.374	79.837	14.595	2.9502	1.44E-15	2.82E-07	0.0036491
1417378_at	76.208	1.06	1.39	0.02	0.182	0.444	163.31	3.1475	3.2947	0	0.021143	0.0015893
1417379_at	1349.926	96.63	22.937	0.01	0	0.101	1603.7	116.85	27.293	0	0	4.71E-14
1417380_at	286.271	31.09	3.833	0.01	0	0.273	308.9	34.305	4.2231	0	1.54E-11	0.0001987
1417381_at	64.719	18.087	3.176	0.01	0.01	0.141	62.461	17.347	3.0684	4.09E-14	4.59E-08	0.0027342
1417382_at	28.761	1.927	1.544	0	0.04	0.475	28.261	1.9113	1.5106	8.59E-10	0.12193	0.14964
1417383_at	20.817	1.499	0.575	0.02	0.081	0.798	22.342	1.8576	0.61609	1.23E-08	0.1317	0.86937
1417384_at	31.201	2.718	1.091	0	0.01	0.485	30.543	2.7142	1.0763	3.45E-10	0.038712	0.41835
1417385_at	34.701	3.389	1.273	0	0	0.374	37.349	4.0085	1.5517	3.02E-11	0.0066442	0.13477
1417386_at	25.219	1.996	1.866	0.01	0.01	0.253	24.402	1.9615	1.8239	4.62E-09	0.11345	0.066402
1417387_at	94.158	19.495	3.715	0.01	0.01	0.03	96.264	20.002	3.8042	1.11E-16	9.57E-09	0.0004934
1417388_at	47.825	0.877	2.504	0	0.242	0.141	65.486	1.3774	3.7362	2.18E-14	0.26066	0.00057441
1417389_at	243.62	8.357	2.28	0	0	0.263	235.98	8.2105	2.1572	0	5.59E-05	0.027615
1417390_at	42.593	3.041	1.291	0	0.03	0.556	50.748	3.0479	1.8294	6.24E-13	0.024267	0.065439
1417391_a_at	400.577	3.056	1.17	0.01	0.01	0.485	386.37	2.8989	1.129	0	0.029867	0.37348
1417392_a_at	8.995	2.032	0.985	0.02	0.182	0.697	8.8574	1.9802	1.002	7.59E-05	0.11044	0.48715
1417393_a_at	19.429	4.29	1.748	0.051	0.101	0.323	22.977	4.4511	2.1884	9.05E-09	0.0037572	0.025448
1417394_at	2.273	2.144	1.719	0.061	0.283	0.354	2.164	2.0141	1.7784	0.097258	0.10519	0.074827
1417395_at	4.912	0.278	2.15	0.051	0.586	0.182	4.4756	0.47705	2.4043	0.0059073	0.79042	0.014497
1417397_at	4.911	1.073	1.545	0.051	0.545	0.222	5.0933	1.0063	1.6439	0.0029719	0.4311	0.10626
1417398_at	215.297	4.187	1.851	0.01	0.01	0.192	219.62	4.1937	1.7794	0	0.0052234	0.074613
1417399_at	46.167	3.479	1.654	0.01	0	0.374	72.193	6.1581	2.7561	5.88E-15	0.00048712	0.0059108
1417400_at	52.59	1.728	1.603	0.01	0.071	0.333	51.423	1.631	1.6048	5.25E-13	0.18218	0.11759
1417402_at	298.731	1.558	2.329	0.01	0.091	0.263	288.22	1.5091	2.2547	0	0.2166	0.021393
1417403_at	28.078	4.746	1.869	0	0	0.404	29.452	5.1664	2.0093	5.29E-10	0.0015499	0.040746
1417404_at	81.995	7.179	4.571	0	0.01	0.121	80.343	7.3278	4.5954	1.33E-15	0.00013696	9.19E-05
1417405_at	3.526	2.103	0.895	0.02	0.828	0.919	3.4892	2.0774	0.82121	0.01871	0.096041	0.67248
1417406_at	37.996	0.45	0.531	0.01	0.566	0.747	36.548	0.48555	0.49779	3.94E-11	0.78426	0.94643
1417407_at	62.651	1.671	0.742	0	0.04	0.596	60.492	1.6141	0.71103	6.25E-14	0.18661	0.78479
1417408_at	57.751	8.002	2.187	0	0.02	0.263	58.914	7.9779	2.0698	8.86E-14	7.05E-05	0.034745
1417409_at	93.312	1.587	1.533	0	0	0.313	90.393	1.526	1.4536	2.22E-16	0.21147	0.17282
1417410_s_at	44.267	5.697	3.434	0.02	0	0.192	43.905	5.8046	3.4736	3.99E-12	0.00072928	0.0010453
1417411_at	140.596	2.687	2.322	0.01	0.01	0.273	150.52	2.7776	2.4117	0	0.035405	0.014225
1417412_at	64.677	2.558	1.329	0.02	0.01	0.465	68.056	2.6547	1.4529	1.30E-14	0.04211	0.17311
1417414_at	443.933	39.339	14.613	0	0	0.081	440.33	39.168	14.514	0	2.86E-12	2.15E-10
1417415_at	4.812	1.161	0.891	0.01	0.515	0.899	4.6341	1.1224	0.86255	0.0049398	0.3698	0.62901
1417416_at	258.897	5.093	4.153	0	0.01	0.162	448.69	8.6732	7.7661	0	3.57E-05	4.10E-07
1417417_a_at	14.084	12.175	1.84	0.01	0.01	0.444	13.705	11.75	1.7889	1.81E-06	2.39E-06	0.072794
1417418_s_at	41.673	10.482	1.453	0	0.01	0.444	41.174	10.53	1.4177	8.97E-12	6.61E-06	0.18901
1417419_at	422.371	5.121	4.06	0.01	0.01	0.162	408.13	4.8762	3.9341	0	0.0022081	0.00037028
1417420_at	702.861	28.171	12.41	0.01	0.01	0.131	690.76	27.827	12.214	0	2.03E-10	1.90E-09
1417421_at	43.216	15.931	3.381	0.01	0	0.232	41.808	15.427	3.2733	7.40E-12	1.59E-07	0.0016719
1417422_at	250.46	1.126	1.6	0.02	0.081	0.394	241.86	1.0788	1.5491	0	0.39194	0.13565
1417423_at	143.895	1.232	0.898	0	0	0.535	140.13	1.2257	0.88295	0	0.32151	0.60763
1417424_at	47.591	4.048	2.241	0	0.03	0.364	49.619	3.4935	2.3379	8.34E-13	0.013179	0.017222
1417425_at	1.01	0.781	2.051	0.273	0.828	0.03	0.97055	0.52472	2.2345	0.43813	0.75562	0.022556
1417426_at	29.17	3.526	1.405	0.01	0.01	0.343	27.974	3.3871	1.3665	9.67E-10	0.015225	0.21452
1417427_at	4.939	14.233	0.881	0.01	0.01	0.919	4.7731	13.808	0.86332	0.0042292	4.95E-07	0.6282
1417428_at	250.298	9.956	1.829	0	0	0.343	252.12	10.206	1.8653	0	8.75E-06	0.05954
1417429_at	76.515	7.57	1.703	0.01	0.01	0.394	73.998	7.2362	1.6488	4.22E-15	0.00015073	0.10493
1417430_at	164.727	3.385	0.961	0.01	0.01	0.576	172.42	3.7277	1.0329	0	0.0096253	0.4578
1417431_a_at	15.134	0.454	0.568	0.02	0.253	0.879	18.643	0.63886	0.65978	8.58E-08	0.67178	0.83247
1417432_a_at	5.266	192.586	6.173	0.081	0	0.354	5.8942	206.02	6.7375	0.0012677	0	1.96E-06
1417433_at	9.637	2.929	0.625	0	0.071	0.808	9.3218	2.8299	0.60322	5.09E-05	0.032898	0.87946
1417434_at	376.42	1.705	1.988	0	0	0.313	383.24	1.9124	1.9876	0	0.12174	0.043151
1417435_at	479.795	5.294	1.984	0.01	0.01	0.303	492.43	5.5695	2.0772	0	0.00095899	0.03408
1417436_at	37.991	1.222	2.966	0	0.152	0.101	36.698	1.1803	2.8414	3.75E-11	0.34199	0.0047761
1417437_at	129.062	1.909	1.215	0.02	0.02	0.424	125.99	1.8764	1.1997	0	0.12819	0.31871
1417438_at	2.986	6.045	1.106	0.03	0.071	0.758	2.8462	5.8356	1.0212	0.041115	0.00070365	0.46879
1417439_at	3.114	3.09	0.887	0.424	0.263	0.949	2.7594	3.1214	0.89758	0.045819	0.021919	0.59236
1417440_at	12.81	4.662	3.38	0.01	0.071	0.232	12.501	4.5653	3.2084	4.23E-06	0.0032523	0.0019511
1417441_at	183.514	2.394	2.265	0.01	0.01	0.232	241.16	2.3879	3.0794	0	0.061538	0.0026616
1417442_a_at	36.662	14.446	0.527	0	0.01	0.939	35.762	14.183	0.50769	5.14E-11	3.78E-07	0.94141
1417443_at	0.943	0.539	1.267	0.303	0.96	0.091	0.89363	0.51482	1.21	0.47989	0.76289	0.3113
1417444_at	5.487	4.565	2.489	0.01	0.232	0.182	5.1796	4.3413	2.3894	0.0027056	0.0043209	0.015069
1417446_at	83.202	6.958	1.921	0.02	0.01	0.283	82.663	7.1019	1.9116	8.88E-16	0.00017367	0.052717
1417447_at	68.534	0.504	1.861	0.02	0.556	0.182	66.315	0.46145	1.7852	1.84E-14	0.80167	0.073496
1417448_at	11.647	1.41	2.372	0.01	0.131	0.242	11.437	1.3584	2.3386	9.31E-06	0.26767	0.017194
1417449_at	10.406	0.422	0.729	0	0.566	0.838	10.773	0.36842	0.74168	1.56E-05	0.86615	0.75454
1417450_a_at	8.643	0.933	1.224	0.01	0.616	0.616	8.3051	0.90065	1.1856	0.00012373	0.49349	0.32916
1417451_a_at	26.041	2.451	0.848	0.02	0.01	0.899	25.208	2.3653	0.81778	3.20E-09	0.06355	0.67608
1417452_a_at	45.354	4.028	1.303	0.02	0.03	0.465	47.548	4.2556	1.4192	1.44E-12	0.004823	0.18832
1417453_at	5.723	0.876	0.653	0.192	0.091	0.949	8.1053	1.5182	1.0314	0.00014821	0.21383	0.45917
1417454_at	64.389	1.902	2.246	0	0	0.253	63.188	1.9414	2.2573	3.50E-14	0.11677	0.02125
1417455_at	46.575	7.011	4.575	0.02	0.061	0.152	46.089	6.835	4.5168	2.15E-12	0.00023097	0.00010789
1417456_at	4.631	1.893	1.019	0.01	0.677	0.939	4.515	1.854	0.98531	0.0056498	0.13238	0.50339
1417457_at	19.002	1.087	2.353	0	0.778	0.364	18.893	0.93996	2.3013	7.47E-08	0.46955	0.018946
1417458_s_at	30.117	1.809	1.519	0	0.131	0.374	32.049	1.4679	1.6526	1.94E-10	0.22956	0.10388
1417460_at	1779.868	6.606	4.847	0.01	0.04	0.152	1882.9	6.6695	5.268	0	0.00027635	2.48E-05
1417461_at	71.756	206.878	3.948	0	0	0.424	69.397	199.87	3.7948	9.99E-15	0	0.00050374
1417462_at	124.769	309.579	5.61	0	0	0.263	125.13	312.31	5.6905	0	0	1.15E-05
1417463_a_at	9.494	2.905	0.958	0.02	0.333	0.505	9.6645	3.0519	0.93536	3.82E-05	0.024131	0.55341
1417464_at	1.338	0.732	0.77	0.444	0.364	0.869	1.2643	0.70889	0.75074	0.30575	0.62141	0.74541
1417465_at	91.763	5.703	2.014	0.01	0.01	0.263	89.638	5.6111	1.9816	3.33E-16	0.00091339	0.043839
1417466_at	54.764	53.72	4.664	0	0	0.162	53.006	51.411	4.5208	3.54E-13	8.18E-14	0.00010701
1417467_a_at	36.918	5.747	1.738	0	0.03	0.424	35.69	5.5031	1.6676	5.27E-11	0.0010369	0.099917
1417468_at	134.941	3.763	1.92	0.01	0.051	0.343	133.93	3.8701	1.9322	0	0.0079693	0.049923
1417469_at	24.899	6.721	0.907	0.02	0.01	0.525	25.582	6.8029	0.88288	2.71E-09	0.00023909	0.6077
1417470_at	78.358	4.737	2.447	0.01	0.01	0.303	77.769	4.8308	2.3656	2.11E-15	0.0023353	0.016027
1417471_s_at	52.32	1.809	1.606	0	0.212	0.313	50.719	1.6048	1.5346	6.28E-13	0.1891	0.14078
1417472_at	205.637	6.325	2.223	0.01	0.03	0.253	199.04	6.1285	2.1594	0	0.00050368	0.027457
1417473_a_at	8.934	4.239	1.546	0.111	0.253	0.818	9.5572	4.9056	1.7345	4.17E-05	0.0021295	0.083938
1417474_at	95.864	52.701	1.947	0	0	0.444	94.843	52.153	1.9011	1.11E-16	6.76E-14	0.054195
1417475_at	7.756	4.455	0.911	0	0.03	0.737	8.0717	4.717	0.96129	0.0001528	0.0026894	0.5272
1417476_at	6.737	1.135	2.531	0.071	0.242	0.212	6.7752	1.1464	2.5041	0.00052082	0.35807	0.01121
1417477_at	48.512	8.795	2.011	0	0.04	0.283	47.012	8.4526	1.9327	1.67E-12	4.41E-05	0.049858
1417478_a_at	30.338	16.535	1.227	0	0	0.596	29.755	16.169	1.2234	4.69E-10	9.73E-08	0.30181
1417479_at	9.653	6.101	1.854	0.02	0.061	0.374	9.3433	5.9035	1.7899	5.00E-05	0.0006508	0.072588
1417480_at	92.666	3.19	1.472	0.01	0.01	0.404	89.766	3.0894	1.3629	3.33E-16	0.02291	0.2164
1417481_at	350.857	1.326	1.853	0.01	0.03	0.273	340.78	1.3015	1.8026	0	0.28967	0.070224
1417482_at	0.678	3.422	1.988	0.414	0.394	0.495	0.68166	3.1564	1.9611	0.61014	0.020883	0.046266
1417483_at	64.526	0.184	0.749	0.01	0.424	0.505	62.126	0.16469	0.72797	4.39E-14	0.97359	0.76821
1417485_at	6.776	1.324	1.011	0.02	0.121	0.495	6.5764	1.2761	0.982	0.00063399	0.29999	0.50663
1417486_at	237.447	2.734	1.05	0	0.01	0.434	329.29	3.8518	1.481	0	0.008164	0.16129
1417489_at	281.845	5.648	3.136	0.01	0.01	0.232	319.94	6.173	3.7774	0	0.00047903	0.00052368
1417490_at	75.404	1.443	2.355	0.01	0.03	0.273	74.746	1.3394	2.2836	3.66E-15	0.27484	0.01984
1417491_at	182.159	2.739	3.203	0.01	0.061	0.212	176.74	2.5959	3.11	0	0.045762	0.0024717
1417492_at	311.637	10.923	2.761	0	0	0.232	314.84	11.282	2.8	0	3.50E-06	0.0052961
1417493_at	199.114	2.837	3.642	0.01	0.03	0.172	193.19	2.7091	3.5422	0	0.038995	0.0008923
1417494_a_at	36.603	4.038	1.715	0.01	0	0.343	35.781	3.9347	1.6872	5.11E-11	0.0073191	0.094968
1417495_x_at	24.192	4.752	3.281	0	0.101	0.263	24.11	4.97	3.3896	5.29E-09	0.0019677	0.0012711
1417496_at	5.026	1.615	2.151	0.01	0.192	0.192	4.751	1.6612	2.2646	0.0043346	0.17449	0.02085
1417497_at	6.853	1.12	0.597	0.071	0.434	0.939	6.7966	1.0944	0.59649	0.00051	0.38389	0.88458
1417499_at	58.715	7.461	3.027	0.01	0.01	0.182	57.207	7.4364	2.9914	1.31E-13	0.00012233	0.0032982
1417500_a_at	647.023	9.096	6.95	0.02	0	0.081	623.59	8.7504	6.7288	0	3.31E-05	1.99E-06
1417501_at	23.831	10.304	0.711	0.01	0.01	0.879	24.918	11.029	0.72026	3.65E-09	4.33E-06	0.7758
1417502_at	499.204	1.1	1.348	0	0.051	0.444	483.37	1.0304	1.3024	0	0.41775	0.25056
1417503_at	119.06	2.715	2.254	0.01	0.091	0.212	116.04	2.6588	2.2065	0	0.041863	0.024271
1417504_at	370.584	1.214	2.554	0	0.101	0.242	408.15	1.2604	2.9309	0	0.30657	0.0038274
1417505_s_at	441.083	20.038	10.031	0.01	0.03	0.081	426.2	18.991	9.7784	0	1.71E-08	2.85E-08
1417506_at	7.921	0.42	1.373	0.303	0.717	0.384	7.6831	0.43969	1.3041	0.00021854	0.8172	0.24952
1417507_at	49.038	10.217	1.829	0	0	0.273	47.428	9.7808	1.7683	1.49E-12	1.28E-05	0.076834
1417508_at	78.499	5.953	2.066	0	0	0.162	75.815	5.7573	1.9917	3.00E-15	0.00077034	0.042686
1417509_at	59.269	3.461	2.662	0	0.03	0.081	57.434	3.4194	2.6297	1.24E-13	0.014571	0.0081336
1417510_at	34.784	2.36	1.165	0.01	0.071	0.475	33.243	2.2904	1.1327	1.25E-10	0.070742	0.37042
1417511_at	29.087	3.209	1.84	0	0	0.414	28.046	3.0923	1.762	9.39E-10	0.022819	0.078099
1417512_at	14.36	5.496	1.64	0.01	0.051	0.172	13.836	5.3236	1.6353	1.66E-06	0.0012832	0.10865
1417513_at	17.165	11.743	4.876	0.01	0.01	0.03	16.424	11.527	4.8154	3.14E-07	2.86E-06	5.92E-05
1417514_at	88.237	11.861	2.223	0.01	0.01	0.323	87.423	11.907	2.1044	4.44E-16	2.11E-06	0.031722
1417515_at	119.268	4.194	2.388	0.01	0.03	0.343	126.57	4.8468	2.5376	0	0.0022897	0.010288
1417516_at	32.017	8.915	1.377	0.01	0	0.465	34.35	10.186	1.516	8.41E-11	8.91E-06	0.14761
1417517_at	44.485	1.194	1.399	0.01	0.182	0.465	42.912	1.0852	1.3542	5.33E-12	0.3886	0.22103
1417519_at	44.48	1.219	1.298	0.02	0.202	0.455	42.875	1.1906	1.2599	5.39E-12	0.33726	0.27716
1417520_at	67.543	1.719	1.091	0.01	0.01	0.364	64.084	1.9108	1.0878	2.91E-14	0.12201	0.4083
1417521_at	7.123	2.757	1.469	0	0.071	0.374	7.256	2.5928	1.3871	0.00032691	0.045964	0.20392
1417522_at	94.396	1.019	2.251	0.02	0.111	0.263	97.664	1.0118	2.1633	1.11E-16	0.42804	0.027177
1417524_at	706.437	4.101	1.711	0.01	0.01	0.333	720.83	3.788	1.8254	0	0.0088836	0.066139
1417526_at	10.574	2.229	2.43	0	0.364	0.02	11.599	2.1915	2.6426	8.23E-06	0.081524	0.0078708
1417527_at	179.652	4.477	1.069	0.01	0.01	0.495	207.62	5.49	1.4199	0	0.0010531	0.18802
1417529_at	391.276	2.153	1.023	0	0	0.444	390.88	2.1066	1.0769	0	0.092089	0.41784
1417530_a_at	368.924	10.399	4.671	0	0	0.192	361.61	10.262	4.5842	0	8.33E-06	9.41E-05
1417531_at	0.898	0.942	1.495	0.515	0.788	0.152	1.1425	0.77283	1.6186	0.35561	0.57689	0.11345
1417533_a_at	99.443	11.135	4.839	0.01	0.03	0.202	96.675	10.622	4.7393	1.11E-16	6.10E-06	6.89E-05
1417534_at	22.518	5.122	2.977	0.01	0	0.162	21.717	4.9107	2.8604	1.68E-08	0.0021163	0.0045567
1417535_at	15.331	3.144	1.062	0	0.04	0.283	18.764	4.329	1.1568	8.02E-08	0.0043896	0.35122
1417536_at	127.706	4.353	1.557	0	0	0.343	124.63	4.1202	1.531	0	0.0057446	0.14207
1417537_at	2.107	2.141	2.57	0.182	0.303	0.101	2.0893	2.136	2.5974	0.10699	0.088286	0.008831
1417538_at	613.081	22.937	4.841	0.01	0.01	0.172	593.51	22.226	4.6928	0	2.89E-09	7.56E-05
1417539_at	211.487	2.954	2.774	0.01	0.03	0.232	204.84	2.8678	2.6794	0	0.031194	0.0071712
1417540_at	199.233	2.929	1.941	0.01	0.02	0.343	192.77	2.728	1.8819	0	0.037965	0.057005
1417541_at	1.778	2.958	0.694	0.505	0.354	0.657	1.7174	2.8576	0.6723	0.17218	0.031644	0.82121
1417542_at	52.578	6.81	2.128	0.01	0.01	0.263	57.717	7.4611	2.5327	1.16E-13	0.00011925	0.010417
1417543_at	20.896	3.201	0.94	0.01	0	0.495	20.946	3.115	0.99489	2.49E-08	0.022112	0.49403
1417544_a_at	10.987	2.694	0.699	0.04	0	0.869	12.09	2.9972	0.81338	5.71E-06	0.026039	0.68069
1417545_at	6.051	0.486	0.354	0.061	0.293	0.97	6.2069	0.44381	0.33944	0.00091939	0.81427	0.99289
1417547_at	0.882	3.065	1.599	0.949	0.051	0.253	1.0269	2.9235	1.638	0.40944	0.028857	0.1079
1417548_at	1.796	3.135	3.661	0.061	0.02	0.071	1.6698	3.0243	3.5427	0.18298	0.025075	0.00089144
1417549_at	2.761	10.814	0.678	0.01	0.01	0.879	2.6877	10.572	0.65317	0.050121	6.37E-06	0.83829
1417551_at	19.939	3.498	1.997	0.01	0.071	0.253	20.124	3.4426	2.0334	3.83E-08	0.014119	0.038243
1417552_at	4.639	0.614	1.498	0.03	0.424	0.202	5.697	0.76476	1.5467	0.0015574	0.58242	0.1365
1417553_at	0.664	1.493	1.02	0.404	0.606	0.505	0.64966	1.4271	0.9814	0.63155	0.24313	0.50722
1417555_at	7.259	9.841	1.957	0.01	0.03	0.495	7.0094	9.4021	1.8894	0.00041444	1.80E-05	0.055885
1417556_at	1.527	0.248	0.912	0.212	0.677	0.414	1.4436	0.23152	0.91535	0.24402	0.9457	0.57394
1417557_at	11.011	5.605	2.013	0.01	0.03	0.141	10.62	5.3561	1.9514	1.76E-05	0.0012344	0.04746
1417558_at	243.635	6.245	1.94	0.01	0.01	0.313	234.47	5.9766	1.8754	0	0.00059857	0.057981
1417559_at	20.59	16.514	2.553	0.01	0.01	0.152	28.872	23.885	3.8778	6.69E-10	1.25E-09	0.00041907
1417560_at	22.676	2.652	1.578	0.01	0.121	0.283	24.133	2.9113	1.7935	5.23E-09	0.029352	0.071912
1417561_at	80.728	13.32	2.342	0.01	0.01	0.253	80.159	12.904	2.3298	1.44E-15	9.69E-07	0.017589
1417562_at	90.182	3.984	2.197	0.01	0	0.323	93.66	3.8607	2.3036	2.22E-16	0.0080683	0.01883
1417563_at	6.579	0.937	1.854	0.081	0.808	0.293	6.4419	0.96806	1.7847	0.0007251	0.45296	0.073586
1417564_at	24.69	2.744	1.313	0.03	0.081	0.444	23.797	2.5645	1.2353	6.12E-09	0.047847	0.2936
1417565_at	8.738	2.939	3.15	0.03	0.313	0.121	9.345	2.5853	3.235	4.99E-05	0.046458	0.0018314
1417566_at	35.654	1.355	1.723	0	0.081	0.364	35.296	1.4833	1.7206	6.04E-11	0.22466	0.087042
1417567_at	84.081	6.541	1.928	0	0.01	0.323	95.028	7.8374	2.2834	1.11E-16	8.12E-05	0.019847
1417568_at	590.962	2.769	3.771	0	0	0.131	758.12	3.3075	5.1272	0	0.016971	3.24E-05
1417569_at	217.571	1.614	3.946	0.01	0.051	0.192	219.62	1.8083	3.9742	0	0.14136	0.00033922
1417570_at	36.569	3.208	1.087	0.01	0.04	0.535	35.883	3.07	1.0903	4.94E-11	0.023536	0.40609
1417571_at	33.858	32.575	1.399	0.01	0.01	0.596	32.953	31.593	1.2385	1.39E-10	4.29E-11	0.2914
1417573_at	100.618	11.188	1.557	0.01	0.01	0.394	103.22	11.348	1.5708	0	3.32E-06	0.12833
1417574_at	101.543	13.062	7.005	0.01	0.01	0.111	100.63	12.992	6.9007	1.11E-16	9.07E-07	1.51E-06
1417575_at	149.261	0.249	0.611	0.01	0.222	0.859	145.58	0.26156	0.60605	0	0.93048	0.87727
1417576_a_at	177.728	2.796	1.085	0	0	0.465	183.1	2.9189	1.2072	0	0.029042	0.31333
1417577_at	209.98	2.546	1.066	0.01	0.01	0.384	301.72	3.2644	1.3845	0	0.018003	0.20521
1417578_a_at	821.676	6.884	5.833	0.02	0.01	0.152	803.37	6.8068	5.684	0	0.0002381	1.16E-05
1417579_x_at	1001.091	19.164	11.1	0.01	0.01	0.101	965.75	18.466	10.724	0	2.32E-08	9.40E-09
1417580_s_at	4.448	4.716	1.709	0.283	0.061	0.404	4.3649	4.5991	1.6593	0.0067005	0.0031167	0.10211
1417581_at	2.364	7.693	2.515	0.111	0.04	0.455	2.3964	8.047	2.6494	0.072369	6.58E-05	0.0077373
1417582_s_at	16.969	1.483	0.449	0.01	0.061	0.939	18.618	1.6594	0.60328	8.71E-08	0.17495	0.87941
1417583_a_at	21.605	2.9	1.832	0.01	0.101	0.141	21.668	3.0155	1.8579	1.72E-08	0.025385	0.060723
1417584_at	1.881	0.999	1.108	0.556	0.899	0.253	1.5897	0.95074	1.0934	0.20268	0.46314	0.40343
1417585_at	7.903	10.429	2.272	0	0.02	0.253	10.615	12.976	3.4057	1.76E-05	9.18E-07	0.0012243
1417586_at	17.424	6.354	2.718	0.01	0.051	0.121	17.391	6.5423	2.6915	1.76E-07	0.00031762	0.0069552
1417588_at	8.816	0.658	0.424	0	0.051	0.949	8.4577	0.62358	0.39868	0.00010794	0.68293	0.98233
1417589_at	3.075	1.902	1.29	0.061	0.354	0.323	2.9863	1.8474	1.2507	0.034556	0.13365	0.28325
1417590_at	369.443	11.872	5.737	0	0	0.162	360.53	11.406	5.6335	0	3.16E-06	1.27E-05
1417591_at	26.01	2.084	1.559	0.01	0.04	0.303	26.389	2.1357	1.5625	1.90E-09	0.088313	0.13109
1417592_at	137.589	4.927	1.179	0	0.01	0.465	137.6	4.7654	1.1649	0	0.0025324	0.34486
1417593_at	116.691	4.27	2.905	0.01	0.03	0.212	122.46	4.5896	2.9305	0	0.0031542	0.0038309
1417594_at	135.687	14.822	1.715	0	0.01	0.283	138.09	15.13	1.7844	0	1.95E-07	0.073642
1417596_at	226.791	37.529	1.378	0	0	0.444	218.77	35.947	1.3344	0	8.52E-12	0.23196
1417597_at	0.291	0.245	1.098	0.636	0.889	0.343	0.28293	0.23591	1.0601	0.88671	0.94357	0.43286
1417598_a_at	136.324	5.831	1.96	0.01	0.01	0.354	131.43	5.536	1.8719	0	0.0009975	0.058521
1417599_at	20.769	0.903	0.575	0.01	0	0.667	20.516	0.9017	0.58677	3.11E-08	0.49284	0.89179
1417600_at	31.771	83.523	11.734	0.01	0.01	0.03	31.024	82.906	11.656	2.86E-10	1.11E-16	3.39E-09
1417602_at	10.281	5.903	0.634	0.03	0.01	0.879	9.7415	5.9352	0.61506	3.58E-05	0.00062754	0.87019
1417603_at	5.708	3.414	0.753	0.01	0	0.768	5.3458	3.544	0.76589	0.0022613	0.01231	0.72999
1417604_at	117.294	6.724	1.913	0.01	0.01	0.273	221.35	13.835	3.8874	0	4.85E-07	0.00041031
1417605_s_at	48.271	8.18	1.623	0.01	0.01	0.263	48.655	8.5621	1.6829	1.07E-12	3.97E-05	0.096037
1417606_a_at	193.462	5.575	1.492	0.01	0.01	0.424	189.56	5.4632	1.4469	0	0.001087	0.17576
1417607_at	52.033	6.374	3.776	0	0.02	0	76.847	8.7165	5.253	2.55E-15	3.42E-05	2.55E-05
1417608_a_at	86.473	5.24	2.658	0.01	0.01	0.202	84.882	5.2174	2.614	6.66E-16	0.0014574	0.0084638
1417609_at	264.97	1.936	1.138	0.02	0.01	0.424	272.58	2.2476	1.1712	0	0.07522	0.34001
1417611_at	163.589	0.377	1.067	0.02	0.323	0.444	157.98	0.35544	1.0236	0	0.87465	0.4665
1417612_at	170.518	1.605	2.493	0.01	0.03	0.172	167.77	1.4453	2.4763	0	0.237	0.01204
1417613_at	94.435	3.961	2.296	0	0.01	0.101	91.987	3.787	2.2456	2.22E-16	0.0088954	0.021911
1417614_at	1.027	0.927	0.915	0.758	0.576	0.586	1.0065	0.88194	0.88585	0.41964	0.50518	0.60459
1417615_a_at	36.648	4.169	2.491	0.01	0.01	0.222	35.522	4.0731	2.4255	5.59E-11	0.0061076	0.013724
1417616_at	4.699	2.947	0.913	0.556	0.384	0.848	6.5775	4.3363	1.2348	0.00063328	0.0043488	0.29395
1417618_at	68.608	2.309	2.616	0.01	0.01	0.162	66.095	2.2389	2.5166	1.92E-14	0.076155	0.010856
1417619_at	79.041	54.135	2.768	0	0	0.354	78.951	54.158	2.7258	1.78E-15	4.09E-14	0.0063793
1417620_at	1.473	0.501	1.175	0.242	0.747	0.04	1.418	0.47499	1.1374	0.25203	0.79191	0.36663
1417621_at	18.465	2.551	1.194	0.01	0.02	0.455	17.786	2.4818	1.1534	1.40E-07	0.053823	0.35388
1417622_at	59.446	5.215	2.836	0.01	0.01	0.192	80.362	6.1263	3.7273	1.33E-15	0.00050492	0.00058589
1417623_at	17.246	4.431	1.266	0.03	0.101	0.606	38.398	9.2967	3.2325	2.14E-11	1.98E-05	0.001842
1417624_at	83.929	0.603	1.715	0	0.212	0.323	85.4	0.65965	1.7876	5.55E-16	0.65669	0.073025
1417625_s_at	41.096	4.155	1.654	0	0	0.374	41.115	4.2834	1.637	9.13E-12	0.0046538	0.10818
1417626_at	232.75	4.126	1.365	0.01	0	0.404	225.63	3.8017	1.3302	0	0.0087236	0.23431
1417627_a_at	162.179	5.433	3.076	0.01	0	0.232	167.69	5.5754	3.1125	0	0.00095245	0.0024572
1417628_at	27.165	1.969	1.407	0.03	0.071	0.364	28.93	1.6953	1.525	6.53E-10	0.16619	0.14427
1417629_at	13.535	1.554	2	0.02	0.182	0.232	13.172	1.5111	1.9563	2.62E-06	0.21599	0.046852
1417630_at	19.457	2.135	0.708	0.051	0.03	0.788	19.944	2.1021	0.74478	4.21E-08	0.092686	0.75143
1417631_at	41.672	3.259	1.859	0	0	0.364	44.671	3.7574	1.9488	3.20E-12	0.0092522	0.047793
1417632_at	116.523	6.385	1.486	0	0	0.465	113.31	6.2077	1.4667	0	0.00046068	0.16722
1417633_at	8.026	5.706	1.306	0.182	0.162	0.545	11.307	7.5515	2.167	1.03E-05	0.00010862	0.026915
1417635_at	116.758	1.02	1.071	0	0.091	0.515	112.76	0.98863	1.0303	0	0.4411	0.46029
1417636_at	316.038	1.183	1.757	0.01	0.02	0.384	311.34	1.1309	1.743	0	0.36557	0.082078
1417637_a_at	177.071	0.565	1.895	0.01	0.172	0.343	174.09	0.64327	1.8467	0	0.66857	0.062525
1417638_at	253.193	17.144	11.875	0	0	0	244.23	16.495	11.469	0	7.87E-08	4.13E-09
1417640_at	46.459	1.411	1.354	0.01	0.141	0.333	44.864	1.3701	1.2886	3.03E-12	0.26334	0.25892
1417641_at	1.211	3.229	1.107	0.616	0.515	0.707	1.1339	3.1299	1.0453	0.35938	0.021663	0.44632
1417642_at	6.467	0.555	2.94	0.121	0.626	0.03	6.6468	0.44763	2.9566	0.00059119	0.81156	0.0035921
1417643_at	22.067	1.793	1.345	0	0.081	0.354	21.29	1.7274	1.2782	2.09E-08	0.15875	0.26544
1417644_at	82.815	429.036	3.851	0.01	0.01	0.455	80.998	414.47	3.8103	1.22E-15	0	0.00048669
1417645_at	6.45	9.654	1.225	0.03	0.01	0.566	6.2066	9.3264	1.1869	0.00091968	1.93E-05	0.32821
1417646_a_at	34.778	3.052	2.453	0.01	0.152	0.343	34.176	2.8455	2.4	8.94E-11	0.032183	0.014663
1417647_at	20.851	1.398	0.596	0	0.051	0.909	20.865	1.4217	0.57296	2.60E-08	0.24498	0.90164
1417648_s_at	30.198	158.547	2.412	0	0	0.768	32.708	168.24	2.5978	1.52E-10	0	0.0088204
1417649_at	39.332	2.056	2.036	0.02	0.111	0.182	43.876	1.8619	2.381	4.02E-12	0.13089	0.015399
1417650_at	2.296	1.48	1.413	0.212	0.141	0.263	2.2176	1.3122	1.3816	0.090833	0.28543	0.20669
1417651_at	1.022	0.713	0.883	0.121	0.495	0.202	1.0058	0.67165	0.84328	0.41999	0.64802	0.64928
1417652_a_at	62.766	3.849	1.466	0.01	0	0.303	107.82	7.4538	2.3117	0	0.00012014	0.01844
1417653_at	313.474	3.317	4.418	0.01	0	0.111	319.39	3.177	4.4813	0	0.020301	0.00011602
1417654_at	4.29	13.827	1.903	0	0.01	0.424	5.6238	16.806	2.0558	0.0016821	6.45E-08	0.036057
1417655_a_at	27.84	7.175	3.207	0.02	0.152	0.202	26.935	6.9406	3.0566	1.50E-09	0.0002062	0.0028131
1417656_at	5.891	0.672	0.859	0.061	0.919	0.818	5.8367	0.60506	0.88695	0.0013458	0.69651	0.60345
1417657_s_at	12.029	0.663	0.95	0.02	0.778	0.515	11.776	0.5368	0.93981	7.20E-06	0.74674	0.54888
1417658_at	8.173	1.722	4.064	0.02	0.394	0.01	7.8571	1.5984	3.941	0.00018601	0.19084	0.00036471
1417659_at	11.237	1.917	1.426	0.01	0.192	0.333	10.947	1.7585	1.3391	1.36E-05	0.15183	0.22932
1417660_s_at	132.047	1.403	1.761	0.01	0.081	0.293	134.9	1.5404	1.6703	0	0.20721	0.099228
1417662_at	23.627	0.882	0.712	0.02	0.152	0.586	22.781	0.85165	0.68143	9.95E-09	0.52449	0.81283
1417663_a_at	416.997	2.278	1.381	0.01	0.03	0.364	404.13	2.1439	1.3184	0	0.087279	0.24107
1417664_a_at	191.905	4.995	1.192	0	0	0.475	217.31	5.9569	1.4737	0	0.00061218	0.16428
1417665_a_at	7.813	4.712	1.984	0.02	0.081	0.242	7.9007	5.2312	2.195	0.00017868	0.0014334	0.025009
1417666_at	75.713	3.187	1.44	0	0.01	0.333	78.82	3.2254	1.4781	1.78E-15	0.018993	0.16248
1417667_a_at	7.221	2.456	0.901	0.121	0.455	0.889	6.9939	2.3287	0.87018	0.00042069	0.066973	0.621
1417668_at	3.773	2.353	2.108	0.061	0.141	0.051	3.6406	2.2007	2.0483	0.015606	0.080448	0.036772
1417669_at	178.772	1.799	2.15	0.02	0.061	0.242	178.38	1.7964	2.1268	0	0.1438	0.029911
1417670_at	18.283	10.713	1.117	0	0	0.667	18.037	10.575	1.0161	1.21E-07	6.35E-06	0.47368
1417671_at	6.017	7.164	2.576	0.02	0	0.121	6.0048	6.9792	2.5954	0.0011308	0.00019785	0.0088755
1417672_at	297.8	1.674	1.259	0	0.061	0.455	351.8	2.4593	1.7004	0	0.055573	0.091738
1417673_at	221.147	15.139	2.285	0.01	0.01	0.222	247.24	16.474	2.4911	0	7.98E-08	0.011592
1417674_s_at	286.259	2.865	1.795	0.01	0.01	0.333	277.2	2.7358	1.7489	0	0.03755	0.080836
1417675_a_at	47.838	4.489	1.499	0	0	0.364	48.234	4.5219	1.5686	1.20E-12	0.0034351	0.12905
1417676_a_at	147.909	1.482	1.16	0.01	0.04	0.455	236.92	3.3744	2.0371	0	0.015491	0.037875
1417677_at	85.979	1.217	0.833	0	0.04	0.657	150.94	2.3383	2.1862	0	0.066054	0.025591
1417678_at	6.357	2.615	1.819	0.01	0.121	0.242	6.145	2.5354	1.7605	0.00097925	0.049866	0.078414
1417680_at	733.254	4.796	2.815	0.01	0.01	0.192	734.81	4.9847	2.814	0	0.0019329	0.0051145
1417681_at	8.23	3.636	1.373	0	0.061	0.485	7.9292	3.4394	1.3877	0.00017407	0.014181	0.20362
1417683_at	141.936	21.325	1.753	0.01	0.01	0.434	146.07	22.251	1.7502	0	2.85E-09	0.080554
1417684_at	15.892	0.356	1.815	0.02	0.848	0.283	17.433	0.4467	2.0193	1.72E-07	0.81222	0.039693
1417685_at	100.601	3.916	2.58	0.01	0.04	0.293	102.39	4.1481	2.6145	0	0.0055406	0.008455
1417686_at	12.591	1.393	1.519	0.051	0.263	0.404	12.607	1.3258	1.5452	3.92E-06	0.28009	0.13701
1417687_at	7.661	1.626	1	0.152	0.162	0.657	8	1.6967	1.0927	0.00016314	0.16586	0.40399
1417688_at	138.661	4.238	2.269	0.01	0.01	0.232	166.73	4.817	2.9583	0	0.0023754	0.0035775
1417689_a_at	518.883	5.411	5.485	0	0.051	0.162	500.64	5.1456	5.2657	0	0.0015894	2.49E-05
1417690_at	76.681	7.291	1.668	0.01	0.01	0.475	77.411	7.4825	1.7117	2.33E-15	0.00011663	0.08908
1417691_at	179.694	10.634	2.52	0.01	0.01	0.263	173.82	10.31	2.4151	0	7.99E-06	0.014098
1417692_at	1.639	1.952	1.671	0.303	0.384	0.586	2.261	2.3663	1.9128	0.08595	0.063467	0.052552
1417693_a_at	50.388	2.551	3.439	0.01	0.061	0.172	51.655	2.1516	3.3641	4.96E-13	0.086326	0.0013494
1417694_at	55.299	4.279	2.733	0.02	0.02	0.212	65.468	4.1402	2.8833	2.19E-14	0.0055974	0.004305
1417695_a_at	144.3	17.202	2.266	0	0	0.273	140.9	16.929	2.2299	0	5.97E-08	0.022829
1417696_at	65.605	5.926	3.412	0.01	0.02	0.212	63.932	5.8871	3.3737	3.00E-14	0.00066318	0.0013195
1417697_at	57.941	65.643	4.717	0.01	0.01	0.202	55.962	63.254	4.5689	1.74E-13	5.00E-15	9.70E-05
1417698_at	5.233	4.294	3.452	0.061	0.01	0.071	5.0722	4.1837	3.3501	0.0030413	0.0052909	0.0013946
1417699_at	4.258	4.458	1.983	0.01	0.04	0.374	4.276	4.4087	1.9867	0.0074184	0.0039651	0.043254
1417700_at	1.612	2.911	2.601	0.172	0.03	0.03	1.5667	2.7279	2.5181	0.20868	0.037973	0.010815
1417701_at	83.183	1.176	1.247	0	0.212	0.404	84.68	1.3473	1.3335	6.66E-16	0.27184	0.23247
1417702_a_at	66.031	7.372	2.378	0.01	0.03	0.303	71.697	7.848	2.6512	6.44E-15	8.03E-05	0.0077008
1417703_at	388.132	6.054	6.227	0	0.081	0.141	377.2	5.6392	6.0365	0	0.00088384	6.26E-06
1417704_a_at	128.588	1.306	1.591	0	0.222	0.374	138.18	1.4645	1.8553	0	0.23069	0.061132
1417705_at	30.734	77.414	1.871	0.01	0	0.768	36.177	93.422	2.1688	4.47E-11	0	0.026791
1417706_at	399.389	6.319	1.629	0.01	0.051	0.333	411.58	6.0904	1.7573	0	0.00052588	0.079071
1417707_at	99.692	4.606	1.233	0.01	0	0.444	127.47	5.8192	1.6051	0	0.00071711	0.11748
1417708_at	66.154	1.887	1.695	0.01	0.091	0.323	64.851	1.8998	1.6681	2.48E-14	0.12395	0.099795
1417709_at	411.358	53.441	3.295	0.01	0.01	0.202	430.46	51.508	3.1207	0	7.97E-14	0.0024086
1417710_at	99.319	8.965	2.39	0	0.02	0.313	113.26	10.338	2.848	0	7.80E-06	0.0046983
1417711_at	3.614	1.308	1.754	0.101	0.293	0.192	3.5036	1.2192	1.6956	0.018388	0.32436	0.092911
1417712_at	41.131	8.86	2.011	0.02	0	0.455	39.809	8.5866	1.9512	1.37E-11	3.88E-05	0.047496
1417713_at	25.195	11.495	2.896	0	0	0.222	24.384	11.127	2.806	4.66E-09	3.99E-06	0.0052174
1417714_x_at	39.162	146.44	7.67	0.02	0.01	0.232	37.819	142.17	7.4027	2.59E-11	0	7.00E-07
1417715_a_at	52.454	3.919	1.134	0.01	0.04	0.525	52.756	3.9057	1.1539	3.77E-13	0.0076034	0.35348
1417716_at	18.428	6.325	2.562	0.02	0.01	0.384	19.658	6.8055	2.7989	4.92E-08	0.00023842	0.0053105
1417717_a_at	1.117	1.396	1.396	0.424	0.071	0.192	1.1545	1.311	1.3631	0.35041	0.28589	0.21628
1417718_at	57.587	6.603	2.906	0.03	0.03	0.263	57.239	6.6303	2.8962	1.30E-13	0.00028841	0.0041692
1417719_at	42.259	3.609	0.889	0.01	0.01	0.556	41.127	3.3299	0.87092	9.10E-12	0.01646	0.62023
1417720_at	11.423	9.843	3.369	0.071	0	0.141	12.391	10.602	3.611	4.58E-06	6.21E-06	0.00076228
1417721_s_at	14.202	5.59	1.808	0	0	0.232	13.752	5.3321	1.772	1.76E-06	0.0012702	0.076076
1417722_at	71.267	24.09	2.981	0	0	0.232	70.784	23.985	2.9763	7.66E-15	1.19E-09	0.0034227
1417723_at	55.952	1.189	3.009	0	0.152	0.253	60.666	1.1246	3.2561	6.02E-14	0.36868	0.0017417
1417724_at	56.116	1.242	1.116	0.01	0.091	0.495	57.502	1.2364	1.2033	1.22E-13	0.31681	0.31615
1417725_a_at	28.071	5.246	2.997	0.03	0.051	0.192	31.461	6.4626	3.609	2.42E-10	0.00034675	0.00076578
1417726_at	52.826	7.664	2.061	0.01	0.01	0.343	53.265	8.0403	2.1505	3.33E-13	6.62E-05	0.028106
1417727_at	247.524	11.761	3.47	0	0.02	0.212	268.59	12.991	3.7854	0	9.07E-07	0.00051447
1417728_at	37.239	2.31	1.15	0	0.03	0.444	36.148	2.3087	1.0962	4.51E-11	0.068908	0.40104
1417729_at	0.906	0.898	1.048	0.667	0.879	0.545	0.88618	0.87015	1.0173	0.4841	0.51264	0.47251
1417730_at	43.939	1.503	1.813	0	0.111	0.313	41.748	1.4565	1.7446	7.54E-12	0.2333	0.081742
1417731_at	27.518	0.811	1.285	0.01	0.394	0.465	27.734	0.89194	1.3347	1.07E-09	0.49891	0.2318
1417733_at	31.817	10.882	1.589	0	0.01	0.495	30.64	10.503	1.5349	3.32E-10	6.76E-06	0.14068
1417734_at	4.247	7.144	3.144	0.04	0.172	0.313	4.7126	7.8606	3.3745	0.0045244	7.93E-05	0.001317
1417736_at	27.3	4.577	1.957	0.02	0.081	0.364	26.789	4.7035	1.9669	1.60E-09	0.0027352	0.045567
1417737_at	36.218	3.631	0.929	0	0.071	0.545	34.893	3.4398	0.90065	6.95E-11	0.014172	0.58917
1417738_at	791.591	1.663	1.275	0	0.03	0.434	763.76	1.5613	1.2255	0	0.20117	0.30037
1417739_at	24.002	2.12	1.587	0	0	0.323	23.658	2.0977	1.5477	6.54E-09	0.093277	0.13613
1417740_at	47.844	4.704	1.122	0.01	0.03	0.505	58.049	5.7105	1.3015	1.08E-13	0.00081332	0.25112
1417741_at	40.655	5.157	2.542	0	0	0.152	43.106	4.7815	2.7735	5.04E-12	0.0024822	0.0056593
1417742_a_at	12.528	1.095	1.288	0	0.333	0.394	12.398	1.1919	1.3332	4.56E-06	0.33667	0.23266
1417743_at	163.189	5.076	1.729	0.01	0.02	0.424	162.47	5.0357	1.7184	0	0.0018162	0.087533
1417744_a_at	66.764	0.823	2.178	0	0.384	0.232	67.455	0.75279	2.2308	1.47E-14	0.59067	0.022772
1417745_at	3.724	0.884	0.777	0.444	0.232	0.566	3.5613	0.85297	0.76941	0.017157	0.52364	0.72638
1417746_at	209.543	1.645	1.023	0	0.01	0.515	225.21	1.7276	1.2115	0	0.1587	0.31026
1417747_at	279.859	1.227	1.421	0.01	0.02	0.414	425.83	2.3778	2.4949	0	0.062426	0.011478
1417748_x_at	3.299	0.6	0.7	0.202	0.727	0.626	3.2806	0.59891	0.70868	0.024084	0.70102	0.78706
1417749_a_at	17.389	7.277	1.639	0	0	0.192	18.507	7.7148	1.6543	9.26E-08	9.19E-05	0.10344
1417750_a_at	20.244	4.672	1.014	0.03	0.04	0.677	23.219	5.5594	1.1893	8.05E-09	0.00097053	0.32637
1417752_at	34.263	22.632	2.521	0.01	0.01	0.253	33.462	22.738	2.5409	1.15E-10	2.22E-09	0.010201
1417753_at	193.835	5.524	3.256	0.01	0.01	0.202	187.14	5.3331	3.093	0	0.0012688	0.0025755
1417754_at	12.084	4.969	1.477	0.02	0	0.333	11.585	4.7676	1.4108	8.32E-06	0.0025255	0.19232
1417755_at	8.739	4.914	1.113	0.04	0.03	0.768	8.3189	4.7667	1.0644	0.0001222	0.0025283	0.42893
1417756_a_at	13.296	0.827	1.108	0.02	0.505	0.596	12.818	0.79063	1.0657	3.37E-06	0.5648	0.4278
1417757_at	88.838	4.848	1.382	0.01	0	0.374	86.223	4.7035	1.3764	5.55E-16	0.0027351	0.20934
1417758_at	12.046	5.975	3.969	0.01	0.01	0.121	11.468	5.8122	3.8382	9.09E-06	0.00072288	0.00045745
1417760_at	124.419	3.643	4.517	0	0	0.182	122.65	3.5265	4.4718	0	0.012604	0.00011831
1417762_a_at	175.44	1.83	2.344	0	0.04	0.263	189.35	1.961	2.431	0	0.11352	0.01353
1417763_at	434.557	1.978	3.118	0	0	0.242	449.68	1.7411	3.0924	0	0.15566	0.0025791
1417764_at	471.04	196.608	19.496	0	0	0.081	456.3	188.78	18.939	0	0	6.65E-12
1417765_a_at	137.034	1.344	0.862	0.01	0.081	0.535	132.62	1.2488	0.84393	0	0.31148	0.64859
1417766_at	38.79	3.043	2.721	0.01	0.162	0.323	50.348	4.7882	3.8435	6.91E-13	0.0024619	0.00045214
1417767_at	14.837	12.01	3.201	0.01	0.04	0.222	14.47	11.815	3.0784	1.08E-06	2.27E-06	0.0026683
1417768_at	8.662	1.498	0.738	0.03	0.313	0.818	8.3675	1.436	0.67764	0.000117	0.24012	0.81633
1417769_at	23.448	9.225	3.518	0.01	0.091	0.141	22.225	8.7456	3.391	1.31E-08	3.33E-05	0.0012672
1417770_s_at	42.673	3.978	1.978	0	0.061	0.162	42.27	3.7892	1.9518	6.45E-12	0.0088697	0.047417
1417771_a_at	32.283	3.684	1.321	0	0	0.384	31.7	3.6751	1.2875	2.21E-10	0.010324	0.25961
1417772_at	115.868	4.125	1.204	0	0.01	0.434	115.24	4.218	1.2209	0	0.0050619	0.30359
1417773_at	247.561	8.351	3.007	0	0	0.232	251.11	8.4203	3.0919	0	4.55E-05	0.0025826
1417774_at	348.009	6.266	3.167	0.01	0.01	0.222	341.98	6.223	3.0959	0	0.00045281	0.0025578
1417775_at	18.317	8.587	2.7	0.01	0	0.121	17.744	7.9862	2.6153	1.43E-07	6.99E-05	0.0084372
1417776_at	0.89	1.206	1.54	0.394	0.263	0.192	0.85749	1.1665	1.4798	0.50055	0.34845	0.1618
1417777_at	159.125	7.48	6.308	0.01	0.03	0.141	153.15	7.2393	6.1004	0	0.00015025	5.61E-06
1417778_at	19.087	3.103	1.589	0.131	0.182	0.333	18.303	2.8472	1.5124	1.04E-07	0.03211	0.14898
1417779_at	0.279	0.505	1.309	0.899	0.677	0.263	0.26782	0.47094	1.2665	0.89633	0.79484	0.27287
1417780_at	122.363	1.431	0.62	0.01	0	0.606	118.34	1.3887	0.60023	0	0.2566	0.88175
1417781_at	69.261	35.706	2.192	0	0	0.333	75.447	38.391	2.4519	3.22E-15	3.69E-12	0.012821
1417782_at	23.978	8.984	1.024	0.01	0.01	0.545	23.711	9.0576	1.0362	6.38E-09	2.48E-05	0.4547
1417783_at	82.618	2.854	1.627	0.01	0.01	0.343	101.88	3.487	2.0712	0	0.013296	0.034618
1417784_at	11.52	27.482	1.649	0.01	0.01	0.636	11.353	26.456	1.6243	9.92E-06	3.73E-10	0.11179
1417786_a_at	82.742	2.829	1.336	0	0.02	0.374	86.984	3.1485	1.5003	4.44E-16	0.021114	0.15362
1417788_at	483.7	3.415	2.084	0.01	0.01	0.303	466.82	3.2876	2.0096	0	0.017439	0.040716
1417789_at	30.787	1.608	1.049	0.02	0.051	0.394	29.855	1.5505	1.0226	4.51E-10	0.20427	0.46745
1417791_a_at	11.888	3.749	1.621	0.02	0.081	0.273	11.449	3.7638	1.5911	9.23E-06	0.0091738	0.12181
1417792_at	18.506	3.686	1.519	0	0.02	0.212	18.415	3.8049	1.5371	9.76E-08	0.0086861	0.13987
1417793_at	169.736	4.718	0.897	0.01	0.01	0.535	163.81	4.5583	0.86691	0	0.003281	0.62443
1417794_at	15.294	4.794	1.156	0.01	0.01	0.515	18.199	5.8105	1.508	1.10E-07	0.00072435	0.15063
1417795_at	107.444	37.722	3.016	0	0	0.222	115.44	39.972	3.1886	0	2.20E-12	0.0020459
1417796_at	51.965	2.094	1.254	0	0	0.424	51.856	1.9939	1.2826	4.71E-13	0.10828	0.26269
1417797_a_at	995.694	7.697	6.444	0	0	0.121	966.97	7.5392	6.2472	0	0.00011001	4.37E-06
1417798_at	205.527	0.903	2.371	0	0.141	0.323	199.39	0.88122	2.3033	0	0.50563	0.018847
1417799_at	864.748	4.084	0.776	0	0.01	0.646	913.25	4.8144	0.90526	0	0.0023832	0.58438
1417800_at	260.013	22.189	5.879	0	0.01	0.121	255	21.812	5.7778	0	3.58E-09	9.83E-06
1417801_a_at	26.614	2.264	3.423	0	0.03	0.061	27.986	2.0892	3.4569	9.62E-10	0.094423	0.0010865
1417802_at	35.746	1.779	1.211	0.01	0.404	0.576	77.235	5.2858	3.58	2.33E-15	0.0013425	0.00081828
1417803_at	40.996	0.875	1.206	0.01	0.586	0.596	98.054	3.5031	4.2155	1.11E-16	0.01301	0.00020192
1417804_at	106.764	2.801	2.237	0.01	0.01	0.303	104.49	2.6016	2.1941	0	0.045393	0.025068
1417805_at	2.472	1.536	1.327	0.071	0.101	0.364	2.3129	1.464	1.283	0.080465	0.23083	0.26244
[truncated: 33,719 more rows]
